# Supplementary material for: Combining GS-assisted GWAS and transcriptome analysis to mine candidate genes for nitrogen utilization efficiency in Populus cathayana
Source: BMC Plant Biol. 2023 Apr 5;23:182. doi: 10.1186/s12870-023-04202-1 (PMC10074878; doi:10.1186/s12870-023-04202-1)
Supplement: Supplementary file 2 — Additional file 2: Supplementary Table S1. GS anlysis of phenotypic data and GEBV values. Supplementary Table S2. GWAS analyzes statistical information. Supplementary Table S3. GWAS association loci and candidate gene information. Supplementary Table S4. Functional annotation information of GWAS candidate genes in the P. cathayana genome. Supplementary Table S5. KEGG enrichment results of GWAS candidate genes. Supplementary Table S6. The average Ratio-GD and Ratio-PH of the 34 regional Populus cathayana populations. Supplementary Table S7. Transcriptome sample quality control results. Supplementary Table S8. Gene ID and functional annotation of the pink module. Supplementary Table S9. gene ID and functional annotation of the greenyellow module. Supplementary Table S10. GWAS and transcriptome results overlap gene ID and expression level. Supplementary Table S11. qRT-RCR primer sequences. [file 12870_2023_4202_MOESM2_ESM.xlsx]

## Sheet: Table S1
Supplementary table S1: GS anlysis of phenotypic data and GEBV values
Taxa	Region	Ratio-PH	GEBV-PH	Ratio-GD	GEBV-GD
PC_1	Jiangou	1.74444	1.73007	1.45999	1.39458
PC_10	Jiangou	1.67521	1.72044	1.44067	1.39771
PC_100	Yixian	NaN	1.15012	1.03433	1.06058
PC_101	Yixian	1.15958	1.12885	1.17938	1.15518
PC_102	Yixian	1.14335	1.11957	1.24368	1.18296
PC_103	Yixian	NaN	1.24457	1.04461	1.06348
PC_104	Longquan	NaN	1.11314	NaN	1.13357
PC_105	Longquan	1.31375	1.38626	1.20656	1.25733
PC_106	Longquan	1.67748	1.4934	1.31501	1.30488
PC_107	Longquan	1.03882	1.2891	NaN	1.29017
PC_108	Longquan	NaN	1.4079	NaN	1.29013
PC_109	Longquan	1.33333	1.38528	1.55445	1.41435
PC_11	Longquan	NaN	1.73221	NaN	1.38009
PC_110	Longquan	1.74229	1.51614	1.49103	1.38757
PC_111	Longquan	1.15	1.41601	1.21	1.299
PC_112	Longquan	1.08575	1.31311	1.09774	1.20681
PC_113	Longquan	1.3125	1.44249	1.2307	1.31422
PC_114	Longquan	2.27389	1.75328	1.70707	1.52239
PC_115	Longquan	NaN	1.43762	NaN	1.30954
PC_116	Longquan	1.5451	1.48913	1.39994	1.36002
PC_117	Longquan	NaN	1.4966	1.03665	1.17577
PC_118	Longquan	NaN	1.454	NaN	1.31944
PC_119	Longquan	1.13988	1.32659	1.07997	1.19577
PC_12	Longquan	NaN	1.71744	NaN	1.36739
PC_120	Longquan	NaN	1.41065	NaN	1.29283
PC_121	Longquan	NaN	1.45517	NaN	1.32203
PC_122	Qinglong	NaN	1.44919	NaN	1.31762
PC_123	Qinglong	NaN	1.47751	NaN	1.33777
PC_124	Qinglong	NaN	1.23489	NaN	1.20158
PC_125	Qinglong	NaN	1.18322	NaN	1.18763
PC_126	Qinglong	NaN	1.19888	NaN	1.16783
PC_127	Qinglong	NaN	1.2035	NaN	1.1821
PC_128	Lantian	1.1176	1.07915	1.16	1.17387
PC_129	Qinglong	NaN	1.20042	NaN	1.17849
PC_13	Qinglong	NaN	1.38251	NaN	1.29482
PC_130	Qinglong	NaN	1.20338	NaN	1.19313
PC_131	Qinglong	NaN	1.24083	NaN	1.20335
PC_132	Qinglong	NaN	1.21956	NaN	1.18777
PC_133	Qinglong	NaN	1.22609	NaN	1.19738
PC_134	Qinglong	NaN	1.19314	NaN	1.1706
PC_135	Qinglong	NaN	1.21752	NaN	1.15787
PC_136	Qinglong	NaN	1.20559	1.06256	1.09092
PC_137	Qinglong	NaN	1.22701	NaN	1.18572
PC_138	Lantian	NaN	1.21692	NaN	1.168
PC_139	Qinglong	NaN	1.21891	NaN	1.1852
PC_14	Qinglong	1.09815	1.29331	1.18527	1.24569
PC_140	Qinglong	NaN	1.23851	NaN	1.18407
PC_141	Qinglong	NaN	1.22452	NaN	1.20184
PC_142	Huangyuan	NaN	1.21493	NaN	1.19097
PC_143	Huangyuan	1.16513	1.18831	1.17586	1.17637
PC_144	Huangyuan	NaN	1.12119	NaN	1.09796
PC_145	Huangyuan	NaN	1.17929	NaN	1.1204
PC_146	Huangyuan	NaN	1.11691	NaN	1.09625
PC_147	Huangyuan	NaN	1.12463	NaN	1.10125
PC_148	Lantian	1.0526	1.12407	NaN	1.09964
PC_149	Huangyuan	NaN	1.09775	NaN	1.06623
PC_15	Huangyuan	1.67595	1.32235	1.50083	1.31602
PC_150	Huangzhong	NaN	1.11964	NaN	1.09589
PC_151	Huangzhong	NaN	1.1207	NaN	1.09809
PC_152	Huangzhong	NaN	1.10071	NaN	1.06937
PC_153	Huangzhong	NaN	1.18907	NaN	1.16235
PC_154	Huangzhong	1.04478	1.10311	1.05483	1.08169
PC_155	Huangzhong	NaN	1.13577	NaN	1.10607
PC_156	Huangzhong	1.03927	1.07386	1.08975	1.07395
PC_157	Huangzhong	NaN	1.10172	1.02526	1.04964
PC_158	Lantian	NaN	1.10584	NaN	1.0704
PC_159	Huangzhong	NaN	1.134	NaN	1.10792
PC_16	Huangzhong	1.36707	1.38051	1.14108	1.2215
PC_160	Huangzhong	NaN	1.0957	NaN	1.06255
PC_161	Huangzhong	NaN	1.09865	1.05517	1.06185
PC_162	Huangzhong	NaN	1.13567	1.09616	1.10334
PC_163	Ledu	NaN	1.10898	1.0325	1.05562
PC_164	Ledu	NaN	1.14332	NaN	1.11704
PC_165	Ledu	1.21186	1.33574	1.29261	1.32669
PC_166	Ledu	1.08621	1.1014	1.04144	1.06055
PC_17	Ledu	1.53589	1.43274	1.40381	1.34537
PC_171	Ledu	NaN	1.11326	NaN	1.08367
PC_173	Ledu	1.36508	1.38049	1.51045	1.42592
PC_175	Ledu	2.09045	1.68138	1.52397	1.44556
PC_176	Ledu	1.01343	1.08591	NaN	1.09701
PC_177	Ledu	NaN	1.12664	NaN	1.10195
PC_178	Ledu	NaN	1.12335	NaN	1.10056
PC_179	Datong	NaN	1.21714	NaN	1.1883
PC_18	Datong	1.4303	1.40127	1.45693	1.37471
PC_180	Datong	NaN	1.12076	1.02769	1.06604
PC_181	Datong	NaN	1.10749	NaN	1.08283
PC_183	Lantian	NaN	1.13638	NaN	1.11513
PC_184	Datong	NaN	1.10462	NaN	1.07114
PC_185	Datong	NaN	1.10326	NaN	1.0712
PC_186	Datong	NaN	1.0997	1.02804	1.04782
PC_187	Datong	NaN	1.11275	NaN	1.07482
PC_188	Datong	NaN	1.12787	NaN	1.0946
PC_189	Datong	NaN	1.09937	NaN	1.06599
PC_19	Datong	1.88508	1.546	1.41948	1.35376
PC_190	Zhangye	NaN	1.10515	NaN	1.06962
PC_191	Zhangye	NaN	1.10584	NaN	1.07693
PC_192	Zhangye	NaN	1.10775	1.22745	1.14513
PC_193	Lantian	NaN	1.10388	1.04397	1.03989
PC_194	Zhangye	NaN	1.33302	NaN	1.25308
PC_195	Zhangye	NaN	1.33312	NaN	1.2522
PC_196	Zhangye	NaN	1.36854	1.08785	1.16877
PC_197	Zhangye	1.3573	1.3463	1.35047	1.30406
PC_198	Zhulu	NaN	1.3341	1.0823	1.17579
PC_199	Zhulu	1.13059	1.27896	1.21841	1.24395
PC_2	Zhulu	1.18403	1.65724	NaN	1.37518
PC_20	Zhulu	NaN	1.38315	NaN	1.28923
PC_200	Zhulu	NaN	1.3371	NaN	1.25601
PC_201	Zhulu	NaN	1.33853	1.02724	1.14807
PC_202	Jiangou	1.2087	1.2979	1.37828	1.31743
PC_203	Lantian	1.1875	1.33878	1.2869	1.2566
PC_204	Zhulu	NaN	1.35134	NaN	1.27085
PC_205	Zhulu	1.12473	1.26492	NaN	1.25247
PC_206	Zhulu	1.40164	1.36989	1.289	1.28312
PC_207	Zhulu	1.12874	1.29554	1.21773	1.25614
PC_208	Zhulu	1.03117	1.27458	1.14902	1.2332
PC_209	Zhulu	1.16962	1.2977	1.21764	1.2481
PC_210	Zhulu	1.04225	1.29	1.10194	1.21448
PC_211	Zhulu	1.13839	1.29307	1.14846	1.22048
PC_212	Zhulu	2.72989	1.93796	1.96874	1.68508
PC_213	Zhulu	2.47619	1.80974	2.03054	1.69548
PC_214	Changan	2.49042	1.99885	1.77638	1.62385
PC_215	Zhulu	NaN	1.34227	NaN	1.23337
PC_216	Zhulu	NaN	1.31072	NaN	1.23372
PC_217	Zhulu	NaN	1.26204	NaN	1.18606
PC_218	Zhulu	NaN	1.37762	NaN	1.27483
PC_219	Xiaowutai	NaN	1.3351	NaN	1.24955
PC_22	Xiaowutai	1.5037	1.42166	1.45642	1.36896
PC_220	Xiaowutai	NaN	1.32711	1.14635	1.16674
PC_221	Xiaowutai	NaN	1.24239	NaN	1.22423
PC_222	Xiaowutai	NaN	1.3269	NaN	1.23693
PC_223	Xiaowutai	1.16042	1.12763	1.02391	1.07809
PC_225	Changan	NaN	1.29938	NaN	1.19383
PC_226	Xiaowutai	NaN	1.31211	NaN	1.19334
PC_227	Xiaowutai	1.16313	1.14237	NaN	1.24096
PC_228	Xiaowutai	1.61861	1.49135	1.48214	1.41191
PC_229	Xiaowutai	NaN	1.22258	NaN	1.15919
PC_23	Xiaowutai	1.67926	1.48067	1.16443	1.22926
PC_230	Xiaowutai	1.01927	1.09988	1.04308	1.0695
PC_231	Xiaowutai	NaN	1.20072	NaN	1.13279
PC_232	Xiaowutai	NaN	1.19396	1.06649	1.08613
PC_233	Xiaowutai	NaN	1.2075	NaN	1.14374
PC_234	Guangling	NaN	1.28648	NaN	1.22998
PC_235	Guangling	NaN	1.23428	NaN	1.15262
PC_236	Guangling	NaN	1.21982	NaN	1.15047
PC_237	Guangling	1.09155	1.14406	1.23764	1.21508
PC_238	Guangling	NaN	1.24009	NaN	1.15605
PC_239	Guangling	NaN	1.19135	NaN	1.15231
PC_24	Guangling	1.47101	1.4139	1.29665	1.29519
PC_240	Guangling	NaN	1.21341	NaN	1.14852
PC_241	Guangling	NaN	1.20272	1.09842	1.10925
PC_242	Guangling	1.52464	1.41862	1.35415	1.31612
PC_243	Guangling	NaN	1.1942	NaN	1.14195
PC_244	Changan	NaN	1.2124	NaN	1.14536
PC_245	Guangling	NaN	1.1928	NaN	1.12366
PC_246	Guangling	1.03392	1.10122	1.0829	1.09706
PC_247	Weichang	NaN	1.19782	NaN	1.13298
PC_248	Fangshan	NaN	1.2026	NaN	1.1392
PC_249	Fangshan	NaN	1.19569	NaN	1.13347
PC_25	Fangshan	NaN	1.38688	NaN	1.29708
PC_250	Fangshan	NaN	1.20775	NaN	1.1414
PC_251	Fangshan	NaN	1.21216	NaN	1.13872
PC_252	Fangshan	1.16222	1.17215	NaN	1.18262
PC_253	Fangshan	NaN	1.20729	NaN	1.13707
PC_254	Changan	NaN	1.19695	NaN	1.12371
PC_255	Fangshan	1.13842	1.16066	1.07207	1.08512
PC_256	Fangshan	1.1647	1.17404	1.20068	1.18754
PC_257	Fangshan	NaN	1.21536	1.0335	1.06232
PC_258	Fangshan	NaN	1.20321	1.0478	1.0691
PC_259	Fangshan	1.1552	1.1963	1.09124	1.10955
PC_26	Fangshan	1.28792	1.35395	1.31327	1.30046
PC_260	Fangshan	1.22699	1.2177	1.1103	1.1155
PC_261	Fangshan	1.05061	1.17084	NaN	1.2009
PC_262	Fangshan	NaN	1.21189	NaN	1.11804
PC_263	Niuwei	1.10557	1.17589	1.07079	1.09574
PC_264	Changan	NaN	1.20507	NaN	1.11295
PC_265	Niuwei	NaN	1.21086	NaN	1.11635
PC_266	Niuwei	NaN	1.21236	NaN	1.1217
PC_267	Niuwei	1.4485	1.28718	1.32064	1.214
PC_268	Niuwei	1.18349	1.21545	1.01722	1.08402
PC_269	Niuwei	NaN	1.22221	NaN	1.11963
PC_27	Niuwei	1.20115	1.32589	1.24468	1.27055
PC_270	Niuwei	1.17986	1.20115	NaN	1.12017
PC_271	Niuwei	NaN	1.20858	1.07372	1.09501
PC_272	Niuwei	1.38626	1.26408	1.15444	1.13446
PC_273	Niuwei	NaN	1.07926	NaN	1.08598
PC_274	Changan	NaN	1.1419	NaN	1.10963
PC_275	Niuwei	1.06339	1.07453	1.11232	1.09835
PC_276	Niuwei	1.04661	1.07738	NaN	1.09326
PC_277	Niuwei	NaN	1.07927	1.03665	1.06342
PC_278	Wutaishan	NaN	1.0813	NaN	1.09176
PC_279	Wutaishan	NaN	1.07679	NaN	1.08502
PC_280	Wutaishan	NaN	1.08232	NaN	1.09032
PC_281	Wutaishan	NaN	1.08513	1.09956	1.09604
PC_282	Wutaishan	1.05543	1.07132	NaN	1.08508
PC_283	Wutaishan	NaN	1.13296	1.0628	1.07823
PC_284	Changan	NaN	1.08359	1.0186	1.05902
PC_285	Wutaishan	NaN	1.08165	1.14981	1.11812
PC_286	Wutaishan	NaN	1.0795	1.11571	1.09896
PC_287	Wutaishan	NaN	1.14145	NaN	1.10926
PC_289	Wutaishan	NaN	1.20194	NaN	1.15569
PC_29	Wutaishan	1.23139	1.22087	1.16976	1.18736
PC_291	Wutaishan	NaN	1.16362	NaN	1.13501
PC_292	Wutaishan	NaN	1.21815	NaN	1.15948
PC_293	Wutaishan	NaN	1.17549	NaN	1.13185
PC_294	Wutaishan	NaN	1.1503	NaN	1.10569
PC_295	Qiliyu	NaN	1.18272	NaN	1.15219
PC_296	Taibai	NaN	1.18579	NaN	1.14913
PC_297	Qiliyu	1.18243	1.18821	1.17454	1.1668
PC_298	Qiliyu	NaN	1.16921	NaN	1.13894
PC_299	Qiliyu	NaN	1.16437	NaN	1.13446
PC_3	Qiliyu	1.79532	1.73667	1.21197	1.33764
PC_300	Qiliyu	NaN	1.20858	NaN	1.18109
PC_301	Qiliyu	1.00708	1.08233	1.00719	1.04249
PC_302	Qiliyu	NaN	1.15965	1.10892	1.11198
PC_303	Qiliyu	1.02606	1.09695	1.06723	1.08997
PC_304	Qiliyu	1.17679	1.18024	1.25828	1.22345
PC_305	Qiliyu	NaN	1.22648	NaN	1.20747
PC_306	Jiangou	NaN	1.1991	NaN	1.16756
PC_307	Taibai	NaN	1.15523	1.0232	1.05471
PC_308	Qiliyu	NaN	1.23029	NaN	1.18464
PC_309	Qiliyu	NaN	1.21064	NaN	1.1682
PC_31	Qiliyu	NaN	1.20704	NaN	1.2043
PC_310	Qiliyu	NaN	1.10489	NaN	1.1243
PC_312	Qiliyu	NaN	1.19717	NaN	1.16737
PC_313	Qiliyu	NaN	1.21486	NaN	1.17151
PC_314	Fengning	NaN	1.10138	NaN	1.1466
PC_315	Fengning	NaN	1.10471	NaN	1.14986
PC_316	Taibai	NaN	1.17126	NaN	1.16558
PC_317	Fengning	NaN	1.1937	NaN	1.17511
PC_318	Fengning	NaN	1.22255	NaN	1.17171
PC_319	Fengning	1.04943	1.10559	1.11119	1.12371
PC_32	Fengning	1.19929	1.21009	1.20896	1.20894
PC_320	Fengning	1.03245	1.08843	1.14655	1.15121
PC_321	Fengning	1.13768	1.12701	1.2993	1.27299
PC_322	Fengning	NaN	1.19068	NaN	1.17161
PC_323	Fengning	NaN	1.19676	NaN	1.17162
PC_324	Fengning	1.28846	1.23259	1.16997	1.1615
PC_325	Fengning	NaN	1.21341	NaN	1.1356
PC_326	Taibai	NaN	1.20969	NaN	1.13392
PC_327	Fengning	NaN	1.24758	1.05787	1.08304
PC_328	Fengning	1.00885	1.06412	1.06155	1.07967
PC_329	Fengning	NaN	1.21396	1.08914	1.10414
PC_33	Fengning	NaN	1.21824	NaN	1.21765
PC_330	Sujiadian	NaN	1.27417	1.09688	1.12541
PC_331	Sujiadian	1.1854	1.19561	1.14927	1.15355
PC_332	Sujiadian	NaN	1.284	NaN	1.20836
PC_333	Sujiadian	NaN	1.16803	NaN	1.19768
PC_334	Sujiadian	NaN	1.15601	NaN	1.14789
PC_335	Sujiadian	1.11036	1.07098	1.03128	1.05811
PC_336	Taibai	1.25616	1.23968	1.22077	1.19553
PC_337	Sujiadian	NaN	1.23865	NaN	1.18538
PC_338	Sujiadian	NaN	1.20332	NaN	1.15054
PC_339	Sujiadian	NaN	1.19742	NaN	1.14101
PC_34	Sujiadian	1.24397	1.22265	1.27034	1.24713
PC_340	Sujiadian	NaN	1.20578	NaN	1.13909
PC_341	Sujiadian	NaN	1.24523	NaN	1.18465
PC_342	Sujiadian	1.18283	1.19352	1.11842	1.12732
PC_343	Sujiadian	NaN	1.20373	1.09525	1.11218
PC_345	Sujiadian	NaN	1.22165	NaN	1.20875
PC_346	Sujiadian	1.02292	1.16619	NaN	1.40079
PC_347	Taibai	NaN	1.32532	NaN	1.30926
PC_348	Sujiadian	NaN	1.27755	NaN	1.25417
PC_349	Sujiadian	NaN	1.29643	NaN	1.27483
PC_35	Sujiadian	1.19481	1.19849	1.47868	1.37389
PC_350	Sujiadian	NaN	1.28634	NaN	1.2848
PC_351	Ningcheng	1.02659	1.08449	NaN	1.13316
PC_352	Ningcheng	NaN	1.28169	1.0851	1.12452
PC_353	Ningcheng	NaN	1.16778	NaN	1.17223
PC_354	Ningcheng	1.08609	1.15964	1.14675	1.18163
PC_355	Ningcheng	NaN	1.48947	NaN	1.49385
PC_356	Ningcheng	1.2466	1.22527	1.23906	1.23019
PC_357	Taibai	NaN	1.19742	NaN	1.19341
PC_358	Ningcheng	2.8477	2.24528	2.62182	2.29393
PC_359	Ningcheng	1.03891	1.10701	NaN	1.23298
PC_36	Ningcheng	1.47482	1.33488	1.37849	1.31324
PC_360	Ningcheng	1.31227	1.28698	1.47112	1.41149
PC_361	Ningcheng	NaN	1.23121	1.09594	1.12079
PC_362	Ningcheng	1.04233	1.11815	1.14093	1.16669
PC_363	Ningcheng	1.02413	1.09214	NaN	1.20264
PC_364	Ningcheng	1.28304	1.26409	1.37974	1.32556
PC_365	Ningcheng	NaN	1.2273	1.10737	1.11973
PC_366	Ningcheng	NaN	1.23996	1.06137	1.08485
PC_367	Taibai	NaN	1.24462	NaN	1.20578
PC_368	Ningcheng	NaN	1.23413	1.05766	1.10147
PC_369	Ningcheng	NaN	1.23114	1.07887	1.10026
PC_37	Ningcheng	1.028	1.12358	NaN	1.20486
PC_370	Ningcheng	1.23636	1.2376	1.03467	1.05233
PC_371	Meilin	1.19476	1.20835	1.11669	1.12805
PC_372	Meilin	NaN	1.2361	1.11472	1.13824
PC_373	Meilin	NaN	1.23617	NaN	1.17836
PC_374	Meilin	NaN	1.21857	1.53135	1.43317
PC_375	Meilin	NaN	1.22325	NaN	1.18169
PC_376	Meilin	NaN	1.25768	1.1318	1.04248
PC_377	Meilin	1.39405	1.33558	1.01967	1.05196
PC_378	Meilin	NaN	1.21858	1.01767	1.06523
PC_380	Meilin	NaN	1.15018	NaN	1.16419
PC_381	Meilin	1.08936	1.12516	1.12497	1.14441
PC_382	Meilin	1.02616	1.08601	1.13602	1.19074
PC_385	Meilin	1.0765	1.10024	1.30545	1.24631
PC_386	Meilin	NaN	1.19418	NaN	1.19145
PC_387	Meilin	1.07066	1.12867	1.18864	1.19177
PC_388	Meilin	NaN	1.21031	1.1679	1.1822
PC_389	Meilin	NaN	1.21804	NaN	1.22684
PC_39	Lanqikalun	NaN	1.20718	NaN	1.19477
PC_390	Lanqikalun	1.22815	1.22292	1.35536	1.32275
PC_391	Lanqikalun	NaN	1.26942	NaN	1.26228
PC_392	Lanqikalun	1.13968	1.07234	NaN	1.14724
PC_393	Lanqikalun	1.11863	1.17882	1.02699	1.09932
PC_394	Lanqikalun	1.18843	1.18573	1.21746	1.18052
PC_396	Banjieta	NaN	1.22049	NaN	1.20193
PC_397	Banjieta	1.17152	1.23458	1.08195	1.13121
PC_398	Banjieta	1.33734	1.2652	1.18783	1.16318
PC_399	Banjieta	NaN	1.24332	NaN	1.20989
PC_4	Banjieta	2.54487	1.82981	1.74489	1.45317
PC_400	Banjieta	1.43046	1.35744	1.1101	1.12455
PC_401	Badi	NaN	1.24412	NaN	1.16525
PC_402	Badi	1.26534	1.25991	1.09371	1.1161
PC_404	Badi	1.38127	1.34636	1.29914	1.28061
PC_405	Badi	1.53846	1.42712	1.46855	1.39913
PC_406	Badi	NaN	1.18084	NaN	1.14865
PC_407	Badi	NaN	1.22205	NaN	1.16802
PC_408	Badi	NaN	1.39173	NaN	1.29761
PC_409	Jiangou	1.01989	1.10439	NaN	1.26126
PC_410	Badi	NaN	1.36843	NaN	1.27508
PC_411	Badi	NaN	1.18573	NaN	1.15054
PC_412	Badi	NaN	1.21839	NaN	1.20268
PC_413	Badi	NaN	1.10152	NaN	1.10612
PC_414	Badi	1.05751	1.09515	NaN	1.11542
PC_415	Badi	1.10835	1.10814	1.14465	1.12749
PC_416	Badi	NaN	1.10941	NaN	1.11455
PC_417	Fengzhen	1.09018	1.09988	1.074	1.09228
PC_418	Fengzhen	NaN	1.10266	1.08576	1.09815
PC_419	Fengzhen	NaN	1.10856	1.03853	1.07821
PC_420	Fengzhen	NaN	1.10598	NaN	1.10749
PC_421	Fengzhen	1.06698	1.09559	1.18022	1.14483
PC_422	Liangcheng	NaN	1.16866	1.27258	1.2247
PC_423	Liangcheng	1.10768	1.13909	1.09045	1.13252
PC_424	Liangcheng	1.0115	1.16637	1.0792	1.14799
PC_425	Liangcheng	1.22562	1.23981	1.13806	1.18084
PC_426	Liangcheng	1.24612	1.24942	1.19186	1.20726
PC_427	Liangcheng	1.27287	1.25634	1.24591	1.22989
PC_428	Youyu	NaN	1.2557	NaN	1.2237
PC_429	Youyu	1.30333	1.25935	1.25222	1.22917
PC_43	Youyu	NaN	1.20509	NaN	1.19525
PC_430	Youyu	1.01135	1.18657	NaN	1.28549
PC_431	Youyu	1.16867	1.15133	1.09332	1.10394
PC_432	Youyu	NaN	1.24433	NaN	1.21314
PC_433	Youyu	1.49333	1.32577	1.32636	1.26799
PC_434	Youyu	1.58209	1.35226	1.30284	1.25523
PC_435	Youyu	NaN	1.13546	1.12839	1.11635
PC_436	Youyu	1.05933	1.11383	1.07797	1.09408
PC_437	Youyu	1.11518	1.20477	NaN	1.21487
PC_44	Youyu	NaN	1.21287	1.00819	1.0797
PC_45	Youyu	NaN	1.20137	1.09299	1.13996
PC_46	Youyu	1.11836	1.18629	1.13161	1.14602
PC_47	Youyu	1.08065	1.15847	NaN	1.19208
PC_49	Youyu	1.21513	1.22651	1.17417	1.17167
PC_5	Youyu	NaN	1.7225	NaN	1.36867
PC_50	Youyu	1.096	1.15522	1.06215	1.10314
PC_51	Xiaolongmen	1.25528	1.20721	1.213	1.19807
PC_52	Xiaolongmen	1.11215	1.16611	1.16286	1.17748
PC_53	Xiaolongmen	NaN	1.24811	NaN	1.15717
PC_54	Xiaolongmen	1.13214	1.17155	1.10087	1.11565
PC_55	Jiangou	NaN	1.25443	NaN	1.1805
PC_56	Xiaolongmen	1.1875	1.18385	1.28831	1.22598
PC_57	Xiaolongmen	NaN	1.18958	NaN	1.18146
PC_58	Xiaolongmen	NaN	1.20935	1.05016	1.10881
PC_59	Xiaolongmen	1.0109	1.13321	1.06397	1.1309
PC_6	Xiaolongmen	NaN	1.73282	NaN	1.37972
PC_60	Xiaolongmen	NaN	1.18588	NaN	1.18247
PC_61	Jiuzaigou	1.05654	1.14831	1.1207	1.15322
PC_62	Jiuzaigou	1.24896	1.20246	1.21336	1.19381
PC_64	Jiuzaigou	1.45357	1.27208	1.37054	1.27284
PC_65	Jiuzaigou	NaN	1.18557	NaN	1.18254
PC_66	Jiangou	NaN	1.18512	NaN	1.17976
PC_68	Jiuzaigou	1.01453	1.23614	NaN	1.34844
PC_69	Jiuzaigou	1.26344	1.20994	1.36952	1.26692
PC_7	Jiuzaigou	1.48148	1.69495	1.10784	1.31417
PC_70	Jiuzaigou	1.02371	1.13735	NaN	1.17919
PC_72	Jiuzaigou	1.06061	1.14651	NaN	1.18011
PC_73	Jiuzaigou	NaN	1.19367	NaN	1.18741
PC_74	Yonghe	NaN	1.38615	NaN	1.29209
PC_75	Yonghe	1.09539	1.13334	1.01015	1.10619
PC_76	Yonghe	NaN	1.18433	1.08723	1.13775
PC_77	Yonghe	NaN	1.1812	1.06546	1.12595
PC_78	Jiangou	1.08457	1.15936	1.02448	1.11636
PC_79	Yonghe	NaN	1.22063	NaN	1.19608
PC_8	Yonghe	2.12121	1.77851	1.72689	1.45199
PC_80	Yonghe	NaN	1.2109	NaN	1.18577
PC_81	Yonghe	NaN	1.22674	NaN	1.19947
PC_82	Yonghe	1.54354	1.37499	1.38014	1.3172
PC_83	Yonghe	NaN	1.20189	NaN	1.17875
PC_84	Yonghe	NaN	1.22595	NaN	1.22614
PC_86	Yonghe	1.18735	1.26723	1.22462	1.24785
PC_87	Yonghe	NaN	1.15945	NaN	1.14647
PC_88	Linxia	NaN	1.26769	1.04207	1.06998
PC_89	Linxia	NaN	1.14801	NaN	1.08491
PC_9	Linxia	NaN	1.72609	1.06924	1.30835
PC_90	Linxia	NaN	1.09988	1.05812	1.09188
PC_91	Linxia	1.08612	1.10292	1.173	1.15015
PC_92	Linxia	NaN	1.14584	NaN	1.08257
PC_93	Linxia	1.04273	1.08652	1.1224	1.12433
PC_94	Yixian	1.0619	1.09475	1.03041	1.08529
PC_95	Yixian	NaN	1.10958	NaN	1.12949
PC_96	Yixian	NaN	1.15121	NaN	1.089
PC_97	Yixian	NaN	1.11086	NaN	1.13352
PC_98	Yixian	1.10463	1.11014	1.15581	1.14375
PC_99	Yixian	NaN	1.11011	1.10274	1.1181
maximum value		1.01	1.06412	1.01	1.03989
minimum value		2.85	2.24528	2.62	2.29393

## Sheet: Table S2
Supplementary table S2: GWAS analyzes statistical information
Trait	GWASdata	Number of genotypes	Models	Number of significant SNPs	Number of candidate genes	Shared SNPs	Number of final SNPs	Number of candidate genes
PH	Ratio-PH	159	LMM+Q+K	9	12	4	55	92
	GEBV-PH	408	rrBLUP+LMM+Q+K	50	81
GD	Ratio-GD	191	LMM+Q+K	10	15	5	40	69
	GEBV-GD	408	rrBLUP+LMM+Q+K	35	60
Note: LMM: Linear mixed model ; Q: Population Structure Matrix; K: Kinship Matrix; a Detailed information refers to the markings in Figure 1.

## Sheet: Table S3
Supplementary table S3: GWAS association loci and candidate gene information
SNP ID	Chr	Phenotype	p-value	Upstream gene ID	Upstream gene Distance	SNP position	Downstream gene Distance	Downstream gene ID
1__17670352	1	GEBV-GD	3.3623e-08	Pca01G017700	913	17670352	16404	Pca01G017710
1__33235331	1	GEBV-GD	7.92376e-09	Pca01G029350	8845	33235331	--	--
1__8807103	1	GEBV-GD	2.50695e-11	Pca01G010150	6549	8807103	1123	Pca01G010150
11__10949843	11	GEBV-GD	1.0178e-10	Pca11G007690	1067	10949843	7260	Pca11G007700
12__12694076	12	GEBV-GD	3.8966e-08	Pca12G009540	538	12694076	4360	Pca12G009550
12__13994861	12	GEBV-GD	2.45111e-08	Pca12G011040	10347	13994861	3934	Pca12G011050
12__9385248	12	GEBV-GD	6.40547e-09	Pca12G006190	11799	9385248	6077	Pca12G006200
13__16230017	13	GEBV-GD	2.57489e-09	Pca13G013110	5016	16230017	4358	Pca13G013120
14__11180059	14	GEBV-GD	6.95354e-10	Pca14G013520	3128	11180059	1226	Pca14G013530
14__18437083	14	GEBV-GD	6.81579e-08	Pca14G017010	4114	18437083	673	Pca14G017020
14__6437439	14	GEBV-GD	2.48106e-10	Pca14G008080	5047	6437439	5174	Pca14G008090
14__7461859	14	GEBV-GD	8.31334e-09	Pca14G009260	9045	7461859	4254	Pca14G009270
15__9974522	15	GEBV-GD	7.18842e-08	Pca15G006660	1352	9974522	1720	Pca15G006670
15__9981690	15	GEBV-GD	2.0594e-11	Pca15G006670	1966	9981690	5377	Pca15G006680
15__10325312	15	GEBV-GD	9.68845e-12	Pca15G006670	4261	9983985	3082	Pca15G006680
16__13580524	16	GEBV-GD	1.8571e-09	Pca16G011940	13067	13580524	--	--
17__6426681	17	GEBV-GD	4.87991e-08	--	--	6426681	8256	Pca17G005780
18__3097006	18	GEBV-GD	2.93708e-09	Pca18G003350	5010	3097006	4103	Pca18G003360
19__8434750	19	GEBV-GD	6.06094e-08	Pca19G006070	4114	8434750	13501	Pca19G006080
19__9003859	19	GEBV-GD	6.16968e-08	Pca19G006290	19922	9003859	--	--
2__17224824	2	GEBV-GD	2.87212e-09	Pca02G019330	12044	17224824	--	--
2__18393906	2	GEBV-GD	5.97369e-08	Pca02G019810	2119	18393906	--	--
2__22840115	2	GEBV-GD	8.2621e-09	Pca02G021810	14311	22840115	8653	Pca02G021820
2__22885094	2	GEBV-GD	6.76787e-08	Pca02G021840	922	22885094	14136	Pca02G021850
4__20537523	4	GEBV-GD	4.01565e-13	Pca04G016920	10006	20537523	14443	Pca04G016930
4__20925442	4	GEBV-GD	4.95867e-09	Pca04G017440	4637	20925442	5993	Pca04G017450
4__7595337	4	GEBV-GD	6.03282e-08	Pca04G007700	11434	7595337	12593	Pca04G007710
4__8362461	4	GEBV-GD	1.18533e-08	Pca04G008450	17822	8362461	10165	Pca04G008460
5__1940211	5	GEBV-GD	2.98732e-09	Pca05G002530	2422	1940211	9021	Pca05G002540
6__11705903	6	GEBV-GD	1.99157e-08	Pca06G012750	7339	11705903	5425	Pca06G012760
6__183825	6	GEBV-GD	8.07802e-09	Pca06G000240	1536	183825	1643	Pca06G000250
6__22325037	6	GEBV-GD	6.29676e-08	Pca06G019420	1611	22325037	5225	Pca06G019430
6__27043321	6	GEBV-GD	4.14727e-11	Pca06G025190	6161	27043321	6136	Pca06G025200
6__7902334	6	GEBV-GD	6.86509e-11	Pca06G009220	2876	7902334	10803	Pca06G009230
9__7533788	9	GEBV-GD	1.52198e-08	Pca09G006040	2113	7533788	1423	Pca09G006050
12__12694076	12	Ratio-GD	7.50792e-08	Pca12G009540	538	12694076	4360	Pca12G009550
15__9974522	15	Ratio-GD	5.98254e-11	Pca15G006660	1352	9974522	1720	Pca15G006670
12__9773694	12	Ratio-GD	2.85556e-08	Pca12G006490	1757	9773694	6008	Pca12G006500
15__9981690	15	Ratio-GD	7.27495e-10	Pca15G006670	1966	9981690	5377	Pca15G006680
1__34386702	1	Ratio-GD	8.19305e-10	Pca01G030330	2429	34386702	4356	Pca01G030340
8__4744180	8	Ratio-GD	3.1313e-08	Pca08G006730	3883	4744180	3470	Pca08G006740
15__10325312	15	Ratio-GD	4.53677e-10	Pca15G006670	4261	9983985	3082	Pca15G006680
17__11308295	17	Ratio-GD	2.53847e-08	Pca17G008200	4871	11308295	2237	Pca17G008210
6__4709242	6	Ratio-GD	8.49936e-08	Pca06G005740	8015	4709242	798	Pca06G005740
16__13580524	16	Ratio-GD	7.11349e-12	Pca16G011940	13067	13580524	--	--
1__17633133	1	GEBV-PH	2.06558e-10	Pca01G017670	4495	17633133	1181	Pca01G017670
1__20694783	1	GEBV-PH	1.0698e-08	Pca01G018860	11086	20694783	9958	Pca01G018870
1__33235331	1	GEBV-PH	5.18238e-09	Pca01G029350	8845	33235331	--	--
1__34396505	1	GEBV-PH	9.29718e-11	Pca01G030350	401	34396505	10855	Pca01G030360
1__35638900	1	GEBV-PH	3.1708e-10	Pca01G031540	715	35638900	1836	Pca01G031550
1__8807103	1	GEBV-PH	3.2302e-12	Pca01G010150	6549	8807103	1123	Pca01G010150
2__14824547	2	GEBV-PH	4.92964e-08	Pca02G017510	7956	14824547	1966	Pca02G017520
2__19834210	2	GEBV-PH	4.16959e-08	Pca02G020130	5464	19834210	18728	Pca02G020140
2__20246355	2	GEBV-PH	2.78662e-08	Pca02G020350	9063	20246355	--	--
2__22840115	2	GEBV-PH	2.98611e-14	Pca02G021810	14311	22840115	8653	Pca02G021820
2__6593450	2	GEBV-PH	9.26604e-09	Pca02G008690	4147	6593450	2746	Pca02G008700
3__10168794	3	GEBV-PH	4.38545e-08	Pca03G006430	6912	10168794	652	Pca03G006440
3__5588353	3	GEBV-PH	3.32255e-08	Pca03G003670	3063	5588353	515	Pca03G003680
3__9780959	3	GEBV-PH	6.51755e-10	Pca03G006120	8529	9780959	4119	Pca03G006130
3__9945709	3	GEBV-PH	1.34452e-08	Pca03G006280	4030	9945709	1350	Pca03G006290
4__11632355	4	GEBV-PH	1.93181e-10	--	--	11632355	18758	Pca04G010300
4__20537523	4	GEBV-PH	6.08184e-20	Pca04G016920	10006	20537523	14443	Pca04G016930
4__20925442	4	GEBV-PH	4.9251e-10	Pca04G017440	4637	20925442	5993	Pca04G017450
4__8305822	4	GEBV-PH	4.90949e-08	Pca04G008420	2021	8305822	19364	Pca04G008430
5__17304997	5	GEBV-PH	8.33878e-10	--	--	17304997	9069	Pca05G015040
5__2660303	5	GEBV-PH	1.00851e-08	Pca05G003420	489	2660303	3534	Pca05G003430
6__11705903	6	GEBV-PH	3.01348e-10	Pca06G012750	7339	11705903	5425	Pca06G012760
6__183825	6	GEBV-PH	2.86159e-10	Pca06G000240	1536	183825	1643	Pca06G000250
6__23748122	6	GEBV-PH	2.18e-07	Pca06G021040	4984	23748122	4475	Pca06G021060
6__24036458	6	GEBV-PH	2.25e-08	Pca06G021330	3717	24036458	3334	Pca06G021340
6__2643092	6	GEBV-PH	9.6778e-10	Pca06G003320	1266	2643092	2013	Pca06G003330
6__27043321	6	GEBV-PH	1.39345e-16	Pca06G025190	6161	27043321	6136	Pca06G025200
6__7902334	6	GEBV-PH	1.46723e-16	Pca06G009220	2876	7902334	10803	Pca06G009230
7__6384564	7	GEBV-PH	4.71947e-11	Pca07G005510	1461	6384564	--	--
9__7533788	9	GEBV-PH	8.00502e-09	Pca09G006040	2113	7533788	1423	Pca09G006050
10__7946202	10	GEBV-PH	1.47389e-09	Pca10G003740	16296	7946202	1220	Pca10G003750
11__10931179	11	GEBV-PH	2.71828e-08	Pca11G007680	757	10931179	3351	Pca11G007690
11__10949843	11	GEBV-PH	2.09291e-11	Pca11G007690	1067	10949843	7260	Pca11G007700
11__12936368	11	GEBV-PH	8.99197e-10	--	--	12936368	2159	Pca11G008620
11__14100704	11	GEBV-PH	4.20589e-08	--	--	14100704	3756	Pca11G009400
12__2375415	12	GEBV-PH	5.97103e-10	Pca12G002450	6887	2375415	5114	Pca12G002460
14__11180059	14	GEBV-PH	5.94531e-10	Pca14G013520	3128	11180059	1226	Pca14G013530
14__12782443	14	GEBV-PH	5.45762e-09	Pca14G014800	9775	12782443	18003	Pca14G014810
14__6437439	14	GEBV-PH	2.53126e-08	Pca14G008080	5047	6437439	5174	Pca14G008090
14__7461859	14	GEBV-PH	2.10243e-11	Pca14G009260	9045	7461859	4254	Pca14G009270
15__2283473	15	GEBV-PH	2.47449e-08	Pca15G002550	11032	2283473	2308	Pca15G002560
15__9981690	15	GEBV-PH	8.07182e-10	Pca15G006670	1966	9981690	5377	Pca15G006680
15__9983985	15	GEBV-PH	2.39551e-08	Pca15G006670	4261	9983985	3082	Pca15G006680
16__13580524	16	GEBV-PH	2.14428e-08	Pca16G011940	13067	13580524	--	--
16__2196789	16	GEBV-PH	2.24044e-09	Pca16G003210	2311	2196789	963	Pca16G003220
17__4681993	17	GEBV-PH	8.8373e-10	Pca17G004580	2689	4681993	4205	Pca17G004590
17__6426681	17	GEBV-PH	5.73076e-08	--	--	6426681	8256	Pca17G005780
18__11173789	18	GEBV-PH	3.26361e-08	Pca18G007720	14319	11173789	--	--
18__13098810	18	GEBV-PH	2.36335e-08	Pca18G009620	7533	13098810	5696	Pca18G009630
18__5030800	18	GEBV-PH	4.36449e-11	Pca18G004570	4035	5030800	4112	Pca18G004580
17__834049	17	Ratio-PH	6.16433e-11	Pca17G000940	1152	834049	159	Pca17G000940
4__16965300	4	Ratio-PH	4.16509e-08	Pca04G013090	1234	16965300	2971	Pca04G013100
7__6384564	7	Ratio-PH	3.11512e-08	Pca07G005510	1461	6384564	--	--
3__3840705	3	Ratio-PH	6.17833e-08	Pca03G002590	2636	3840705	2008	Pca03G002590
1__17633133	1	Ratio-PH	1.98623e-09	Pca01G017670	4495	17633133	1181	Pca01G017670
6__27043321	6	Ratio-PH	2.95047e-09	Pca06G025190	6161	27043321	6136	Pca06G025200
1__23724490	1	Ratio-PH	1.7416e-08	Pca01G020590	10138	23724490	--	--
16__13580524	16	Ratio-PH	1.0248e-08	Pca16G011940	13067	13580524	--	--
1__21128776	1	Ratio-PH	4.21362e-08	Pca01G019120	19547	21128776	3609	Pca01G019130

## Sheet: Table S4
Supplementary table S4: Functional annotation information of GWAS candidate genes in the P. cathayana genome
P. cathayana ID	P. trichocarpa IDa	Traitb	GO_annotation	KEGG_annotation	KOG_class_annotation	Pfam_annotation	Swissprot_annotation	TrEMBL_annotation	eggNOG_class_annotation	nr_annotation
Pca01G010150	Potri.001G112300	GEBV-PH, GEBV-GD	Molecular Function: thiol-dependent ubiquitin-specific protease activity (GO:0004843);; Cellular Component: cytosol (GO:0005829);; Molecular Function: cysteine-type carboxypeptidase activity (GO:0016807);; Biological Process: protein K48-linked deubiquitination (GO:0071108);; Cellular Component: cell periphery (GO:0071944);; Molecular Function: Lys48-specific deubiquitinase activity (GO:1990380);;	K01309|0.0e+00|pop:7490923|K01309 ubiquitin carboxyl-terminal hydrolase MINDY-1/2 [EC:3.4.19.12] | (RefSeq) ubiquitin carboxyl-terminal hydrolase MINDY-2 isoform X2	Function unknown	MINDY deubiquitinase	Ubiquitin carboxyl-terminal hydrolase MINDY-1 OS=Bos taurus OX=9913 GN=MINDY1 PE=2 SV=1	MINDY_DUB domain-containing protein OS=Populus trichocarpa OX=3694 GN=POPTR_001G112300 PE=4 SV=1	Function unknown	hypothetical protein POPTR_0001s08530g [Populus trichocarpa]
Pca01G017670	Potri.001G193000	GEBV-PH, Ratio-PH	Molecular Function: phospholipase D activity (GO:0004630);; Molecular Function: calcium ion binding (GO:0005509);; Cellular Component: plasma membrane (GO:0005886);; Biological Process: phospholipid catabolic process (GO:0009395);; Biological Process: phosphatidylcholine metabolic process (GO:0046470);; Molecular Function: N-acylphosphatidylethanolamine-specific phospholipase D activity (GO:00702…	K01115|0.0e+00|pop:7475119|K01115 phospholipase D1/2 [EC:3.1.4.4] | (RefSeq) phospholipase D alpha 1	Lipid transport and metabolism	Phospholipase D C terminal	Phospholipase D alpha 1 OS=Ricinus communis OX=3988 GN=PLD1 PE=1 SV=1	Phospholipase D OS=Populus trichocarpa OX=3694 GN=POPTR_001G193000 PE=3 SV=1	Lipid transport and metabolism	phospholipase D family protein [Populus trichocarpa]
Pca01G017700	Potri.001G193300	GEBV-PH	Cellular Component: mitochondrion (GO:0005739);; Cellular Component: chloroplast envelope (GO:0009941);; Biological Process: response to UV-B (GO:0010224);; Biological Process: developmental process (GO:0032502);;	--	Function unknown	Vitamin B6 photo-protection and homoeostasis	Protein root UVB sensitive 1, chloroplastic OS=Arabidopsis thaliana OX=3702 GN=RUS1 PE=1 SV=1	Uncharacterized protein OS=Populus trichocarpa OX=3694 GN=POPTR_001G193300 PE=3 SV=1	Function unknown	PREDICTED: protein root UVB sensitive 1, chloroplastic-like [Populus euphratica]
Pca01G017710	-	GEBV-GD	Molecular Function: nucleic acid binding (GO:0003676);; Biological Process: DNA integration (GO:0015074);;	K01303|1.9e-31|fve:101311565|K01303 acylaminoacyl-peptidase [EC:3.4.19.1] | (RefSeq) uncharacterized LOC101311565	General function prediction only	--	--	Integrase OS=Populus trichocarpa OX=3694 PE=2 SV=1	Replication, recombination and repair	PREDICTED: LOW QUALITY PROTEIN: uncharacterized protein LOC105113494, partial [Populus euphratica]
Pca01G018860	-	GEBV-PH	Molecular Function: nucleic acid binding (GO:0003676);; Molecular Function: RNA-DNA hybrid ribonuclease activity (GO:0004523);; Biological Process: DNA integration (GO:0015074);;	K13457|3.2e-65|pmum:103334684|K13457 disease resistance protein RPM1 | (RefSeq) disease resistance protein RPM1-like	General function prediction only	RNase H-like domain found in reverse transcriptase	Retrovirus-related Pol polyprotein from transposon 17.6 OS=Drosophila melanogaster OX=7227 GN=pol PE=4 SV=1	Ribonuclease H OS=Cicer arietinum OX=3827 GN=LOC101494924 PE=4 SV=1	Replication, recombination and repair	PREDICTED: LOW QUALITY PROTEIN: uncharacterized protein LOC105109457 [Populus euphratica]
Pca01G018870	Potri.001G206100	GEBV-PH	Cellular Component: endoplasmic reticulum (GO:0005783);; Biological Process: endoplasmic reticulum to Golgi vesicle-mediated transport (GO:0006888);; Biological Process: retrograde vesicle-mediated transport, Golgi to endoplasmic reticulum (GO:0006890);; Cellular Component: COPII-coated ER to Golgi transport vesicle (GO:0030134);;	K20367|6.7e-210|pop:7473021|K20367 endoplasmic reticulum-Golgi intermediate compartment protein 3 | (RefSeq) endoplasmic reticulum-Golgi intermediate compartment protein 3 isoform X3	Intracellular trafficking, secretion, and vesicular transport	Endoplasmic reticulum vesicle transporter	Endoplasmic reticulum-Golgi intermediate compartment protein 3 OS=Danio rerio OX=7955 GN=ergic3 PE=2 SV=1	Uncharacterized protein OS=Populus trichocarpa OX=3694 GN=POPTR_001G206100 PE=4 SV=1	Intracellular trafficking, secretion, and vesicular transport	PREDICTED: endoplasmic reticulum-Golgi intermediate compartment protein 3-like [Populus euphratica]
Pca01G019120	Potri.001G209300	GEBV-PH	Molecular Function: electron transfer activity (GO:0009055);; Cellular Component: anchored component of plasma membrane (GO:0046658);;	K01426|8.7e-18|jcu:105643773|K01426 amidase [EC:3.5.1.4] | (RefSeq) LOW QUALITY PROTEIN: uncharacterized protein LOC105643773	--	Plastocyanin-like domain	Basic blue protein OS=Cucumis sativus OX=3659 PE=1 SV=1	Phytocyanin domain-containing protein OS=Populus trichocarpa OX=3694 GN=POPTR_001G209300 PE=4 SV=1	Function unknown	basic blue copper family protein [Populus trichocarpa]
Pca01G019130	Potri.001G209400	GEBV-PH, Ratio-PH	Cellular Component: Golgi apparatus (GO:0005794);; Cellular Component: membrane (GO:0016020);; Cellular Component: integral component of membrane (GO:0016021);;	--	Function unknown	Lung seven transmembrane receptor	Transmembrane protein 87B OS=Mus musculus OX=10090 GN=Tmem87b PE=2 SV=1	Uncharacterized protein OS=Populus trichocarpa OX=3694 GN=POPTR_001G209400 PE=4 SV=1	Intracellular trafficking, secretion, and vesicular transport	PREDICTED: transmembrane protein 87B-like [Populus euphratica]
Pca01G020590	-	GEBV-PH, Ratio-PH	Molecular Function: nucleic acid binding (GO:0003676);; Biological Process: DNA integration (GO:0015074);; Cellular Component: integral component of membrane (GO:0016021);;	K03549|2.1e-111|qsu:111987200|K03549 KUP system potassium uptake protein | (RefSeq) LOW QUALITY PROTEIN: probable potassium transporter 17	General function prediction only	Reverse transcriptase (RNA-dependent DNA polymerase)	Retrovirus-related Pol polyprotein from transposon RE1 OS=Arabidopsis thaliana OX=3702 GN=RE1 PE=2 SV=1	Seven transmembrane MLO family protein OS=Prunus dulcis OX=3755 GN=Prudu_014560 PE=4 SV=1	Replication, recombination and repair	hypothetical protein VITISV_015109 [Vitis vinifera]
Pca01G029350	Potri.001G312400	GEBV-PH, GEBV-GD	Molecular Function: transcription corepressor activity (GO:0003714);; Cellular Component: nucleus (GO:0005634);; Biological Process: regulation of transcription, DNA-templated (GO:0006355);;	K23213|2.0e-125|pop:7461299|K23213 paired amphipathic helix protein Sin3b | (RefSeq) paired amphipathic helix protein Sin3-like 2	Chromatin structure and dynamics	Paired amphipathic helix repeat	Paired amphipathic helix protein Sin3-like 2 OS=Arabidopsis thaliana OX=3702 GN=SNL2 PE=1 SV=2	Uncharacterized protein OS=Populus alba OX=43335 GN=D5086_0000106870 PE=4 SV=1	Chromatin structure and dynamics	hypothetical protein POPTR_0001s31930g [Populus trichocarpa]
Pca01G030330	Potri.001G061800	GEBV-PH, GEBV-GD, Ratio-GD	Cellular Component: nucleus (GO:0005634);; Molecular Function: zinc ion binding (GO:0008270);;	K12135|6.9e-17|crb:17882893|K12135 zinc finger protein CONSTANS | (RefSeq) zinc finger protein CONSTANS isoform X2	--	CCT motif	Zinc finger protein CONSTANS-LIKE 15 OS=Arabidopsis thaliana OX=3702 GN=COL15 PE=1 SV=1	Uncharacterized protein OS=Populus trichocarpa OX=3694 GN=POPTR_001G323500 PE=3 SV=1	Transcription	PREDICTED: zinc finger protein CONSTANS-LIKE 13-like [Populus euphratica]
Pca01G030340	Potri.001G323600	GEBV-GD, Ratio-GD	--	--	--	BRO1-like domain	--	BRO1 domain-containing protein OS=Populus alba OX=43335 GN=D5086_0000105940 PE=3 SV=1	Function unknown	PREDICTED: uncharacterized protein LOC105140596 [Populus euphratica]
Pca01G030350	Potri.001G323700	GEBV-PH	Cellular Component: plasma membrane (GO:0005886);; Cellular Component: integral component of membrane (GO:0016021);; Molecular Function: 4 iron, 4 sulfur cluster binding (GO:0051539);;	--	--	Domain of unknown function (DUF588)	CASP-like protein 1F3 OS=Populus trichocarpa OX=3694 GN=POPTRDRAFT_752786 PE=3 SV=1	CASP-like protein OS=Populus trichocarpa OX=3694 GN=POPTR_001G323700 PE=3 SV=1	Function unknown	hypothetical protein POPTR_0001s33100g [Populus trichocarpa]
Pca01G030360	Potri.001G323800	GEBV-PH	Molecular Function: transferase activity, transferring acyl groups other than amino-acyl groups (GO:0016747);;	--	--	Serine aminopeptidase, S33	Acyltransferase-like protein At3g26840, chloroplastic OS=Arabidopsis thaliana OX=3702 GN=At3g26840 PE=1 SV=1	Hydrolase_4 domain-containing protein OS=Populus trichocarpa OX=3694 GN=POPTR_001G324200 PE=4 SV=2	Lipid transport and metabolism	PREDICTED: acyltransferase-like protein At3g26840, chloroplastic [Populus euphratica]
Pca01G031540	Potri.001G336766	GEBV-PH	Cellular Component: integral component of membrane (GO:0016021);; Molecular Function: transferase activity, transferring glycosyl groups (GO:0016757);;	K23869|6.9e-06|bdi:100831738|K23869 galactan beta-1,4-galactosyltransferase [EC:2.4.1.-] | (RefSeq) galactan beta-1,4-galactosyltransferase GALS1 isoform X1	Posttranslational modification, protein turnover, chaperones	Glycosyltransferase family 92	Glycosyltransferase family 92 protein RCOM_0530710 OS=Ricinus communis OX=3988 GN=RCOM_0530710 PE=3 SV=1	Glycosyltransferase family 92 protein OS=Populus trichocarpa OX=3694 GN=POPTR_001G336766 PE=3 SV=1	Posttranslational modification, protein turnover, chaperones	hypothetical protein POPTR_0001s36210g [Populus trichocarpa]
Pca01G031550	Potri.001G336832	GEBV-PH	Molecular Function: metal ion binding (GO:0046872);;	K22651|8.4e-06|rcu:8285030|K22651 E3 ubiquitin-protein ligase RNF4 [EC:2.3.2.27] | (RefSeq) LON peptidase N-terminal domain and RING finger protein 3 isoform X1	Posttranslational modification, protein turnover, chaperones	Zinc finger, C3HC4 type (RING finger)	Tripartite motif-containing protein 65 OS=Homo sapiens OX=9606 GN=TRIM65 PE=1 SV=3	RING-type domain-containing protein OS=Populus trichocarpa OX=3694 GN=POPTR_001G336832 PE=4 SV=1	Posttranslational modification, protein turnover, chaperones	PREDICTED: UPF0392 protein RCOM_0530710 [Populus euphratica]
Pca02G008690	Potri.002G091600	GEBV-PH	--	--	--	--	--	Uncharacterized protein OS=Populus trichocarpa OX=3694 GN=POPTR_002G091600 PE=4 SV=1	--	hypothetical protein POPTR_0002s09220g [Populus trichocarpa]
Pca02G008700	Potri.002G091700	GEBV-PH	--	K20283|2.3e-17|han:110921823|K20283 golgin subfamily A member 4 | (RefSeq) putative leucine-rich repeat-containing protein DDB_G0290503	--	N-terminal C2 in EEIG1 and EHBP1 proteins	Myosin-11 OS=Gallus gallus OX=9031 GN=MYH11 PE=1 SV=4	C2 NT-type domain-containing protein OS=Populus trichocarpa OX=3694 GN=POPTR_002G091700 PE=4 SV=1	Function unknown	hypothetical protein POPTR_0002s09230g [Populus trichocarpa]
Pca02G017510	Potri.014G112200	Ratio-GD	--	--	--	--	--	Ribosomal_L7Ae domain-containing protein OS=Populus trichocarpa OX=3694 GN=POPTR_014G112200 PE=4 SV=1	--	PREDICTED: uncharacterized protein LOC105136478 isoform X1 [Populus euphratica]
Pca02G017520	Potri.002G187000	GEBV-PH	Molecular Function: proline-tRNA ligase activity (GO:0004827);; Molecular Function: ATP binding (GO:0005524);; Cellular Component: cytoplasm (GO:0005737);; Biological Process: prolyl-tRNA aminoacylation (GO:0006433);;	K01881|2.5e-284|pop:7481445|K01881 prolyl-tRNA synthetase [EC:6.1.1.15] | (RefSeq) proline--tRNA ligase, cytoplasmic isoform X1	Translation, ribosomal structure and biogenesis	Prolyl-tRNA synthetase, C-terminal	Proline--tRNA ligase, cytoplasmic OS=Arabidopsis thaliana OX=3702 GN=At3g62120 PE=1 SV=1	Prolyl-tRNA synthetase OS=Populus trichocarpa OX=3694 GN=POPTR_002G187000 PE=3 SV=1	Translation, ribosomal structure and biogenesis	tRNA synthetase-related family protein [Populus trichocarpa]
Pca02G019330	Potri.002G206400	GEBV-PH	Cellular Component: cytoplasm (GO:0005737);; Molecular Function: acid-amino acid ligase activity (GO:0016881);;	K14487|0.0e+00|pop:7478832|K14487 auxin responsive GH3 gene family | (RefSeq) putative indole-3-acetic acid-amido synthetase GH3.9 isoform X1	--	GH3 auxin-responsive promoter	Putative indole-3-acetic acid-amido synthetase GH3.9 OS=Arabidopsis thaliana OX=3702 GN=GH3.9 PE=2 SV=1	Uncharacterized protein OS=Populus trichocarpa OX=3694 GN=POPTR_002G206400 PE=3 SV=1	Function unknown	auxin-responsive GH3 family protein [Populus trichocarpa]
Pca02G019810	Potri.002G207200	GEBV-GD	Molecular Function: serine-type endopeptidase activity (GO:0004252);;	K12862|4.2e-68|aly:9311097|K12862 pleiotropic regulator 1 | (RefSeq) uncharacterized protein LOC9311097	Posttranslational modification, protein turnover, chaperones	PDZ domain	Protease Do-like 2, chloroplastic OS=Arabidopsis thaliana OX=3702 GN=DEGP2 PE=1 SV=2	PDZ_3 domain-containing protein OS=Populus trichocarpa OX=3694 GN=POPTR_002G207200 PE=3 SV=1	Posttranslational modification, protein turnover, chaperones	PREDICTED: LOW QUALITY PROTEIN: protease Do-like 2, chloroplastic [Populus euphratica]
Pca02G020130	Potri.002G212900	GEBV-PH	Molecular Function: carbohydrate:proton symporter activity (GO:0005351);; Cellular Component: integral component of plasma membrane (GO:0005887);; Biological Process: glucose import (GO:0046323);;	K03444|3.5e-264|pop:7481451|K03444 MFS transporter, SP family, ERD6-like sugar transporter | (RefSeq) sugar transporter ERD6-like 7	General function prediction only	Sugar (and other) transporter	Sugar transporter ERD6-like 7 OS=Arabidopsis thaliana OX=3702 GN=At2g48020 PE=2 SV=2	MFS domain-containing protein OS=Populus trichocarpa OX=3694 GN=POPTR_002G212900 PE=3 SV=2	Intracellular trafficking, secretion, and vesicular transport	sugar transporter family protein [Populus trichocarpa]
Pca02G020140	-	GEBV-PH	Molecular Function: nucleic acid binding (GO:0003676);; Biological Process: DNA integration (GO:0015074);;	K01303|1.0e-242|fve:101311565|K01303 acylaminoacyl-peptidase [EC:3.4.19.1] | (RefSeq) uncharacterized LOC101311565	General function prediction only	RNase H-like domain found in reverse transcriptase	Retrovirus-related Pol polyprotein from transposon 17.6 OS=Drosophila melanogaster OX=7227 GN=pol PE=4 SV=1	Integrase catalytic domain-containing protein OS=Fagus sylvatica OX=28930 GN=FSB_LOCUS27696 PE=4 SV=1	Replication, recombination and repair	hypothetical protein VITISV_027765 [Vitis vinifera]
Pca02G020350	Potri.002G214100	GEBV-PH	Biological Process: tricarboxylic acid cycle (GO:0006099);; Molecular Function: phosphoenolpyruvate carboxylase activity (GO:0008964);; Biological Process: carbon fixation (GO:0015977);;	K01595|0.0e+00|pop:7458241|K01595 phosphoenolpyruvate carboxylase [EC:4.1.1.31] | (RefSeq) phosphoenolpyruvate carboxylase 2 isoform X1	--	Phosphoenolpyruvate carboxylase	Phosphoenolpyruvate carboxylase 2 OS=Sorghum bicolor OX=4558 PE=3 SV=1	Phosphoenolpyruvate carboxylase OS=Populus trichocarpa OX=3694 GN=POPTR_002G214100 PE=3 SV=1	Energy production and conversion	hypothetical protein POPTR_0002s22720g [Populus trichocarpa]
Pca02G021810	Potri.002G232700	GEBV-PH, GEBV-GD	--	--	--	--	Protein PUTATIVE RECOMBINATION INITIATION DEFECT 1 OS=Arabidopsis thaliana OX=3702 GN=PRD1 PE=1 SV=3	Uncharacterized protein OS=Populus trichocarpa OX=3694 GN=POPTR_002G232700 PE=4 SV=2	Function unknown	hypothetical protein POPTR_0002s23370g [Populus trichocarpa]
Pca02G021820	Potri.002G232800	GEBV-PH, GEBV-GD	Cellular Component: nucleus (GO:0005634);; Molecular Function: metal ion binding (GO:0046872);;	K09188|3.6e-35|gsl:Gasu_28030|K09188 [histone H3]-lysine4 N-trimethyltransferase MLL3 [EC:2.1.1.354] | (RefSeq) myeloid/lymphoid or mixed-lineage leukemia protein 3	--	PHD-zinc-finger like domain	Histone-lysine N-methyltransferase ATX2 OS=Arabidopsis thaliana OX=3702 GN=ATX2 PE=1 SV=1	Uncharacterized protein OS=Populus trichocarpa OX=3694 GN=POPTR_002G232800 PE=4 SV=3	Transcription	PREDICTED: histone-lysine N-methyltransferase ATX2 isoform X1 [Populus euphratica]
Pca02G021840	Potri.002G233000	GEBV-GD	Biological Process: cell fate determination (GO:0001709);;	--	--	--	Uncharacterized protein At1g05835 OS=Arabidopsis thaliana OX=3702 GN=At1g05835 PE=2 SV=1	Uncharacterized protein OS=Populus trichocarpa OX=3694 GN=POPTR_002G233000 PE=4 SV=2	--	hypothetical protein POPTR_0002s23410g [Populus trichocarpa]
Pca02G021850	Potri.002G233100	GEBV-PH	Cellular Component: integral component of membrane (GO:0016021);;	K15015|1.1e-35|bna:106448915|K15015 solute carrier family 32 (vesicular inhibitory amino acid transporter) | (RefSeq) amino acid transporter AVT1E-like	Amino acid transport and metabolism	Transmembrane amino acid transporter protein	Amino acid transporter AVT1H OS=Arabidopsis thaliana OX=3702 GN=AVT1H PE=3 SV=1	Aa_trans domain-containing protein OS=Populus trichocarpa OX=3694 GN=POPTR_002G233200 PE=3 SV=1	Amino acid transport and metabolism	PREDICTED: vacuolar amino acid transporter 1-like [Populus euphratica]
Pca03G002590	Potri.003G013200	GEBV-PH, Ratio-PH	Cellular Component: integral component of membrane (GO:0016021);;	K13466|1.6e-88|vvi:104882119|K13466 EIX receptor 1/2 | (RefSeq) receptor-like protein 12	General function prediction only	Leucine rich repeat	Receptor-like protein 13 OS=Arabidopsis thaliana OX=3702 GN=RLP13 PE=3 SV=1	LRRNT_2 domain-containing protein OS=Populus trichocarpa OX=3694 GN=POPTR_003G028200 PE=4 SV=2	Function unknown	hypothetical protein POPTR_0003s02250g [Populus trichocarpa]
Pca03G003670	Potri.003G041300	GEBV-PH	Molecular Function: nucleotide binding (GO:0000166);; Molecular Function: zinc ion transmembrane transporter activity (GO:0005385);; Molecular Function: cadmium ion transmembrane transporter activity (GO:0015086);; Cellular Component: integral component of membrane (GO:0016021);;	K01534|3.0e-117|pop:18099955|K01534 Zn2+/Cd2+-exporting ATPase [EC:7.2.2.12 7.2.2.21] | (RefSeq) cadmium/zinc-transporting ATPase HMA3 isoform X1	Inorganic ion transport and metabolism	haloacid dehalogenase-like hydrolase	Cadmium/zinc-transporting ATPase HMA2 OS=Arabidopsis thaliana OX=3702 GN=HMA2 PE=2 SV=1	Uncharacterized protein OS=Populus trichocarpa OX=3694 GN=POPTR_003G041300 PE=4 SV=1	Inorganic ion transport and metabolism	hypothetical protein POPTR_0003s04300g [Populus trichocarpa]
Pca03G003680	-	GEBV-PH	Molecular Function: protein binding (GO:0005515);; Cellular Component: integral component of membrane (GO:0016021);;	K17550|7.9e-45|hbr:110653050|K17550 protein phosphatase 1 regulatory subunit 7 | (RefSeq) leucine-rich repeat receptor-like serine/threonine-protein kinase BAM2	General function prediction only	Leucine rich repeat	Putative receptor-like protein 8 OS=Arabidopsis thaliana OX=3702 GN=RLP8 PE=5 SV=2	LRRNT_2 domain-containing protein OS=Populus trichocarpa OX=3694 GN=POPTR_T094800 PE=4 SV=1	Function unknown	hypothetical protein POPTR_0003s04290g [Populus trichocarpa]
Pca03G006120	Potri.003G069200	GEBV-PH	Cellular Component: SAGA complex (GO:0000124);; Molecular Function: transcription coregulator activity (GO:0003712);;	--	--	Spt20 family	Protein PHYTOCHROME-DEPENDENT LATE-FLOWERING OS=Arabidopsis thaliana OX=3702 GN=PHL PE=1 SV=1	Uncharacterized protein OS=Populus trichocarpa OX=3694 GN=POPTR_003G069200 PE=4 SV=1	Function unknown	PREDICTED: uncharacterized protein LOC105133985 [Populus euphratica]
Pca03G006130	Potri.003G069300	GEBV-PH	Molecular Function: L-lactate dehydrogenase activity (GO:0004459);; Molecular Function: FMN binding (GO:0010181);; Biological Process: lactate oxidation (GO:0019516);;	K11517|6.1e-197|pop:7483556|K11517 (S)-2-hydroxy-acid oxidase [EC:1.1.3.15] | (RefSeq) peroxisomal (S)-2-hydroxy-acid oxidase GLO4 isoform X3	Energy production and conversion	FMN-dependent dehydrogenase	Peroxisomal (S)-2-hydroxy-acid oxidase GLO4 OS=Arabidopsis thaliana OX=3702 GN=GLO4 PE=2 SV=1	(S)-2-hydroxy-acid oxidase OS=Populus trichocarpa OX=3694 GN=POPTR_003G069300 PE=3 SV=1	Energy production and conversion	(S)-2-hydroxy-acid oxidase family protein [Populus trichocarpa]
Pca03G006280	Potri.003G071100	GEBV-PH	--	K13993|3.9e-84|pop:7483571|K13993 HSP20 family protein | (RefSeq) 17.4 kDa class III heat shock protein	Posttranslational modification, protein turnover, chaperones	Hsp20/alpha crystallin family	17.4 kDa class III heat shock protein OS=Arabidopsis thaliana OX=3702 GN=HSP17.4B PE=2 SV=1	17.4 kDa class III heat shock family protein OS=Populus alba OX=43335 GN=D5086_0000034740 PE=3 SV=1	Posttranslational modification, protein turnover, chaperones	17.4 kDa class III heat shock family protein [Populus trichocarpa]
Pca03G006290	Potri.003G071200	GEBV-PH	Biological Process: ribosomal small subunit assembly (GO:0000028);; Biological Process: cytoplasmic translation (GO:0002181);; Molecular Function: structural constituent of ribosome (GO:0003735);; Biological Process: translation (GO:0006412);; Cellular Component: cytosolic small ribosomal subunit (GO:0022627);;	K02998|1.3e-179|pop:7461949|K02998 small subunit ribosomal protein SAe | (RefSeq) 40S ribosomal protein Sa-2	Translation, ribosomal structure and biogenesis	Ribosomal protein S2	40S ribosomal protein SA OS=Glycine max OX=3847 PE=2 SV=1	40S ribosomal protein SA OS=Populus trichocarpa OX=3694 GN=POPTR_003G071200 PE=2 SV=1	Translation, ribosomal structure and biogenesis	hypothetical protein POPTR_0003s06880g [Populus trichocarpa]
Pca03G006430	Potri.003G072600	GEBV-PH	Molecular Function: L-alanine:2-oxoglutarate aminotransferase activity (GO:0004021);; Biological Process: biosynthetic process (GO:0009058);; Molecular Function: pyridoxal phosphate binding (GO:0030170);;	K00814|0.0e+00|pop:7461955|K00814 alanine transaminase [EC:2.6.1.2] | (RefSeq) alanine aminotransferase 2	Amino acid transport and metabolism	Aminotransferase class I and II	Alanine aminotransferase 2, mitochondrial OS=Arabidopsis thaliana OX=3702 GN=ALAAT2 PE=1 SV=1	Aminotran_1_2 domain-containing protein OS=Populus trichocarpa OX=3694 GN=POPTR_003G072600 PE=4 SV=1	Amino acid transport and metabolism	PREDICTED: alanine aminotransferase 2-like [Populus euphratica]
Pca03G006440	Potri.003G072700	GEBV-PH	Cellular Component: extracellular region (GO:0005576);; Cellular Component: cell wall (GO:0005618);; Molecular Function: pectinesterase activity (GO:0030599);; Biological Process: cell wall modification (GO:0042545);; Molecular Function: aspartyl esterase activity (GO:0045330);; Biological Process: pectin catabolic process (GO:0045490);; Molecular Function: pectinesterase inhibitor activity (GO:0…	K01051|7.4e-269|hbr:110634634|K01051 pectinesterase [EC:3.1.1.11] | (RefSeq) uncharacterized protein LOC110634634	--	Pectinesterase	Pectinesterase 3 OS=Phaseolus vulgaris OX=3885 GN=MPE3 PE=2 SV=1	Pectinesterase OS=Populus trichocarpa OX=3694 GN=POPTR_003G072700 PE=3 SV=1	Carbohydrate transport and metabolism	pectinesterase family protein [Populus trichocarpa]
Pca04G007700	-	GEBV-GD	Molecular Function: transcription regulatory region sequence-specific DNA binding (GO:0000976);; Molecular Function: DNA-binding transcription factor activity (GO:0003700);; Cellular Component: nucleus (GO:0005634);; Biological Process: cell differentiation (GO:0030154);; Molecular Function: sequence-specific DNA binding (GO:0043565);;	K09422|2.2e-177|pop:7493562|K09422 transcription factor MYB, plant | (RefSeq) transcription factor MYB20	Transcription	Myb-like DNA-binding domain	Transcription factor MYB20 OS=Arabidopsis thaliana OX=3702 GN=MYB20 PE=2 SV=1	Uncharacterized protein OS=Populus trichocarpa OX=3694 GN=POPTR_004G086300 PE=4 SV=1	--	hypothetical protein POPTR_0004s08480g [Populus trichocarpa]
Pca04G007710	Potri.004G086400	GEBV-PH	Molecular Function: hydrolase activity, hydrolyzing O-glycosyl compounds (GO:0004553);; Biological Process: carbohydrate metabolic process (GO:0005975);; Cellular Component: anchored component of plasma membrane (GO:0046658);;	K19891|1.2e-247|pop:7493561|K19891 glucan endo-1,3-beta-glucosidase 1/2/3 [EC:3.2.1.39] | (RefSeq) glucan endo-1,3-beta-glucosidase 2	--	Glycosyl hydrolases family 17	Glucan endo-1,3-beta-glucosidase 2 OS=Arabidopsis thaliana OX=3702 GN=At1g66250 PE=2 SV=2	(1->3)-beta-glucan endohydrolase OS=Populus trichocarpa OX=3694 GN=POPTR_004G086400 PE=3 SV=1	Carbohydrate transport and metabolism	PREDICTED: glucan endo-1,3-beta-glucosidase 2-like isoform X1 [Populus euphratica]
Pca04G008420	-	GEBV-PH	--	--	--	--	--	Uncharacterized protein OS=Populus trichocarpa OX=3694 GN=POPTR_004G093100 PE=4 SV=1	--	PREDICTED: uncharacterized protein LOC105133052 [Populus euphratica]
Pca04G008430	Potri.004G093200	GEBV-PH	Cellular Component: integral component of membrane (GO:0016021);; Biological Process: transmembrane transport (GO:0055085);;	K24139|3.6e-247|pop:18097596|K24139 auxin efflux carrier family protein | (RefSeq) protein PIN-LIKES 2	Function unknown	Membrane transport protein	Protein PIN-LIKES 2 OS=Arabidopsis thaliana OX=3702 GN=PILS2 PE=2 SV=1	Uncharacterized protein OS=Populus trichocarpa OX=3694 GN=POPTR_004G093200 PE=4 SV=1	Carbohydrate transport and metabolism	hypothetical protein POPTR_0004s09210g [Populus trichocarpa]
Pca04G008450	Potri.004G093400	GEBV-GD	Molecular Function: antiporter activity (GO:0015297);; Cellular Component: membrane (GO:0016020);; Cellular Component: integral component of membrane (GO:0016021);; Molecular Function: transmembrane transporter activity (GO:0022857);; Molecular Function: xenobiotic transmembrane transporter activity (GO:0042910);;	K03327|5.0e-244|pop:18097597|K03327 multidrug resistance protein, MATE family | (RefSeq) protein DETOXIFICATION 14	General function prediction only	MatE	Protein DETOXIFICATION 14 OS=Arabidopsis thaliana OX=3702 GN=DTX14 PE=1 SV=1	Protein DETOXIFICATION OS=Populus trichocarpa OX=3694 GN=POPTR_004G093400 PE=3 SV=1	Defense mechanisms	PREDICTED: MATE efflux family protein DTX1-like isoform X1 [Populus euphratica]
Pca04G008460	Potri.004G093500	GEBV-PH	Molecular Function: ubiquitin-protein transferase activity (GO:0004842);; Molecular Function: zinc ion binding (GO:0008270);; Cellular Component: membrane (GO:0016020);; Cellular Component: integral component of membrane (GO:0016021);; Biological Process: protein ubiquitination (GO:0016567);;	K10661|5.4e-09|boe:106344000|K10661 E3 ubiquitin-protein ligase MARCH6 [EC:2.3.2.27] | (RefSeq) probable E3 ubiquitin ligase SUD1	RNA processing and modification	Protein of unknown function (DUF3675)	E3 ubiquitin-protein ligase MARCHF2 OS=Mus musculus OX=10090 GN=MARCHF2 PE=2 SV=1	RING-CH-type domain-containing protein OS=Populus trichocarpa OX=3694 GN=POPTR_004G093500 PE=4 SV=2	RNA processing and modification	hypothetical protein POPTR_0004s09240g [Populus trichocarpa]
Pca04G010300	Potri.004G118400	GEBV-PH	Molecular Function: DNA binding (GO:0003677);;	K02470|2.2e-21|aly:110227667|K02470 DNA gyrase subunit B [EC:5.6.2.2] | (RefSeq) AT-rich interactive domain-containing protein 1 isoform X1	--	Myb-like DNA-binding domain	AT-rich interactive domain-containing protein 2 OS=Arabidopsis thaliana OX=3702 GN=ARID2 PE=1 SV=1	Uncharacterized protein OS=Populus trichocarpa OX=3694 GN=POPTR_004G118400 PE=4 SV=1	Function unknown	hypothetical protein POPTR_0004s11750g [Populus trichocarpa]
Pca04G013090	Potri.004G140900	GEBV-PH	Molecular Function: monooxygenase activity (GO:0004497);; Molecular Function: iron ion binding (GO:0005506);; Biological Process: multicellular organism development (GO:0007275);; Biological Process: brassinosteroid homeostasis (GO:0010268);; Molecular Function: (+)-abscisic acid 8'-hydroxylase activity (GO:0010295);; Biological Process: sterol metabolic process (GO:0016125);; Biological Process:…	K09843|5.3e-278|pop:18097786|K09843 (+)-abscisic acid 8'-hydroxylase [EC:1.14.14.137] | (RefSeq) abscisic acid 8'-hydroxylase 4	--	Cytochrome P450	Abscisic acid 8&apos;-hydroxylase 4 OS=Arabidopsis thaliana OX=3702 GN=CYP707A4 PE=2 SV=2	Uncharacterized protein OS=Populus trichocarpa OX=3694 GN=POPTR_004G140900 PE=3 SV=1	Secondary metabolites biosynthesis, transport and catabolism	cytochrome P450 family protein [Populus trichocarpa]
Pca04G013100	Potri.004G141000	GEBV-PH, Ratio-PH	Cellular Component: endoplasmic reticulum (GO:0005783);; Cellular Component: integral component of membrane (GO:0016021);; Molecular Function: N-acyltransferase activity (GO:0016410);; Biological Process: ceramide biosynthetic process (GO:0046513);; Molecular Function: sphingosine N-acyltransferase activity (GO:0050291);;	K04710|6.0e-14|gsl:Gasu_30160|K04710 ceramide synthetase [EC:2.3.1.24] | (RefSeq) longevity assurance protein LAG1	Intracellular trafficking, secretion, and vesicular transport	TLC domain	LAG1 longevity assurance homolog 2 OS=Arabidopsis thaliana OX=3702 GN=LAG2 PE=1 SV=1	TLC domain-containing protein OS=Populus trichocarpa OX=3694 GN=POPTR_004G141000 PE=4 SV=1	Intracellular trafficking, secretion, and vesicular transport	longevity assurance gene1 homolog 2 family protein [Populus trichocarpa]
Pca04G016920	Potri.004G184500	GEBV-PH, GEBV-GD	Molecular Function: ATP binding (GO:0005524);; Cellular Component: nucleus (GO:0005634);; Biological Process: vacuole organization (GO:0007033);; Molecular Function: ATPase activity (GO:0016887);;	K12196|4.0e-241|pop:7466822|K12196 vacuolar protein-sorting-associated protein 4 | (RefSeq) protein SUPPRESSOR OF K(+) TRANSPORT GROWTH DEFECT 1 isoform X1	Posttranslational modification, protein turnover, chaperones	ATPase family associated with various cellular activities (AAA)	Protein SUPPRESSOR OF K(+) TRANSPORT GROWTH DEFECT 1 OS=Arabidopsis thaliana OX=3702 GN=SKD1 PE=1 SV=1	Uncharacterized protein OS=Populus trichocarpa OX=3694 GN=POPTR_004G184500 PE=3 SV=1	Posttranslational modification, protein turnover, chaperones	PREDICTED: vacuolar protein sorting-associated protein 4B-like isoform X1 [Populus euphratica]
Pca04G016930	Potri.004G184600	GEBV-PH, GEBV-GD	Molecular Function: serine-type endopeptidase activity (GO:0004252);;	K13199|1.8e-26|mtr:MTR_7g081660|K13199 plasminogen activator inhibitor 1 RNA-binding protein | (RefSeq) nuclear RNA-binding-like protein	--	Fibronectin type-III domain	Subtilisin-like serine-protease S OS=Lotus japonicus OX=34305 GN=SbtS PE=2 SV=1	Uncharacterized protein OS=Populus trichocarpa OX=3694 GN=POPTR_004G184600 PE=3 SV=1	Posttranslational modification, protein turnover, chaperones	hypothetical protein POPTR_0004s19540g [Populus trichocarpa]
Pca04G017440	Potri.004G189400	GEBV-PH, GEBV-GD	Molecular Function: nucleic acid binding (GO:0003676);; Molecular Function: ATP binding (GO:0005524);; Molecular Function: zinc ion binding (GO:0008270);; Molecular Function: hydrolase activity, acting on acid anhydrides, in phosphorus-containing anhydrides (GO:0016818);;	K15505|0.0e+00|pop:18097999|K15505 DNA repair protein RAD5 [EC:3.6.4.-] | (RefSeq) DNA repair protein RAD5A isoform X1	--	SNF2 family N-terminal domain	DNA repair protein RAD5A OS=Arabidopsis thaliana OX=3702 GN=RAD5A PE=1 SV=1	Uncharacterized protein OS=Populus trichocarpa OX=3694 GN=POPTR_004G189400 PE=3 SV=1	--	hypothetical protein POPTR_0004s20080g [Populus trichocarpa]
Pca04G017450	Potri.004G189600	GEBV-PH, GEBV-GD	Molecular Function: metal ion binding (GO:0046872);;	K22768|3.9e-07|ini:109159966|K22768 methyl-CpG-binding domain-containing protein 9 [EC:2.3.1.48] | (RefSeq) methyl-CpG-binding domain-containing protein 9-like	--	PHD-finger	DDT domain-containing protein PTM OS=Arabidopsis thaliana OX=3702 GN=PTM PE=1 SV=1	Uncharacterized protein OS=Populus trichocarpa OX=3694 GN=POPTR_004G189600 PE=4 SV=1	--	PREDICTED: uncharacterized protein LOC105111939 [Populus euphratica]
Pca05G002530	Potri.005G031300	GEBV-PH, GEBV-GD	Molecular Function: protein serine/threonine kinase activity (GO:0004674);; Molecular Function: ATP binding (GO:0005524);; Cellular Component: integral component of membrane (GO:0016021);;	K13428|8.3e-172|csat:104770423|K13428 LRR receptor-like serine/threonine-protein kinase EFR [EC:2.7.11.1] | (RefSeq) LRR receptor-like serine/threonine-protein kinase EFR	--	Leucine rich repeat	LRR receptor-like serine/threonine-protein kinase EFR OS=Arabidopsis thaliana OX=3702 GN=EFR PE=1 SV=1	Protein kinase domain-containing protein OS=Populus trichocarpa OX=3694 GN=POPTR_005G031300 PE=3 SV=1	Signal transduction mechanisms	resistance family protein [Populus trichocarpa]
Pca05G002540	Potri.T047700	GEBV-PH	Biological Process: signal transduction (GO:0007165);; Molecular Function: ADP binding (GO:0043531);;	K13420|1.0e-39|hbr:110671493|K13420 LRR receptor-like serine/threonine-protein kinase FLS2 [EC:2.7.11.1] | (RefSeq) receptor kinase-like protein Xa21	--	Leucine rich repeat	Disease resistance protein RPV1 OS=Vitis rotundifolia OX=103349 GN=RPV1 PE=1 SV=1	ADP-ribosyl cyclase/cyclic ADP-ribose hydrolase OS=Populus trichocarpa OX=3694 GN=POPTR_T048266 PE=4 SV=1	Signal transduction mechanisms	PREDICTED: protein SUPPRESSOR OF npr1-1, CONSTITUTIVE 1-like [Populus euphratica]
Pca05G003420	-	GEBV-PH	-	--	--	--	--	--	--	--
Pca05G003430	Potri.005G040700	GEBV-GD	Cellular Component: nucleosome (GO:0000786);; Cellular Component: nuclear chromatin (GO:0000790);; Molecular Function: DNA binding (GO:0003677);; Biological Process: chromatin organization (GO:0006325);; Biological Process: chromatin silencing (GO:0006342);; Molecular Function: protein heterodimerization activity (GO:0046982);;	K11251|3.5e-71|pop:18098846|K11251 histone H2A | (RefSeq) histone H2AX	Chromatin structure and dynamics	C-terminus of histone H2A	Histone H2AX OS=Cicer arietinum OX=3827 GN=HIS2A PE=2 SV=1	Histone H2A OS=Populus trichocarpa OX=3694 GN=POPTR_005G040700 PE=3 SV=1	Chromatin structure and dynamics	PREDICTED: histone H2AX-like [Populus euphratica]
Pca05G015040	Potri.005G164700	GEBV-GD	Molecular Function: blue light photoreceptor activity (GO:0009882);;	K12118|0.0e+00|pop:7486597|K12118 cryptochrome 1 | (RefSeq) cryptochrome-1 isoform X1	--	FAD binding domain of DNA photolyase	Cryptochrome-1 OS=Arabidopsis thaliana OX=3702 GN=CRY1 PE=1 SV=2	Photolyase/cryptochrome alpha/beta domain-containing protein OS=Populus trichocarpa OX=3694 GN=POPTR_005G164700 PE=3 SV=1	--	cryptochrome 1 family protein [Populus trichocarpa]
Pca06G000240	Potri.006G002500	GEBV-PH, GEBV-GD	Molecular Function: nutrient reservoir activity (GO:0045735);;	--	--	Cupin	Vicilin-like antimicrobial peptides 2-1 OS=Macadamia integrifolia OX=60698 GN=AMP2-1 PE=2 SV=1	Uncharacterized protein OS=Populus trichocarpa OX=3694 GN=POPTR_006G002500 PE=4 SV=1	Function unknown	hypothetical protein POPTR_0006s00440g [Populus trichocarpa]
Pca06G000250	Potri.006G002600	GEBV-PH, GEBV-GD	--	K16280|1.4e-176|pop:7463632|K16280 E3 ubiquitin-protein ligase RGLG [EC:2.3.2.27] | (RefSeq) E3 ubiquitin-protein ligase RGLG2	Signal transduction mechanisms	Copine	E3 ubiquitin-protein ligase RGLG2 OS=Arabidopsis thaliana OX=3702 GN=RGLG2 PE=1 SV=1	RING-type domain-containing protein OS=Populus trichocarpa OX=3694 GN=POPTR_006G002600 PE=4 SV=1	Posttranslational modification, protein turnover, chaperones	hypothetical protein POPTR_0006s00450g [Populus trichocarpa]
Pca06G003320	Potri.006G040000	GEBV-GD	Molecular Function: protein binding (GO:0005515);;	--	--	F-box domain	F-box protein At2g26850 OS=Arabidopsis thaliana OX=3702 GN=At2g26850 PE=2 SV=1	F-box domain-containing protein OS=Populus trichocarpa OX=3694 GN=POPTR_006G040000 PE=4 SV=2	Function unknown	hypothetical protein POPTR_0006s03840g [Populus trichocarpa]
Pca06G003330	Potri.006G040100	GEBV-PH	Molecular Function: serine-type endopeptidase activity (GO:0004252);; Cellular Component: integral component of membrane (GO:0016021);;	--	Function unknown	UBA/TS-N domain	Rhomboid-like protein 20 OS=Arabidopsis thaliana OX=3702 GN=RBL20 PE=2 SV=1	UBA domain-containing protein OS=Populus trichocarpa OX=3694 GN=POPTR_006G040100 PE=4 SV=1	Function unknown	PREDICTED: ubiquitin-associated domain-containing protein 2-like [Populus euphratica]
Pca06G005740	Potri.006G065600	GEBV-GD, Ratio-GD	Biological Process: mRNA catabolic process (GO:0006402);; Biological Process: negative regulation of translation (GO:0017148);; Cellular Component: CCR4-NOT complex (GO:0030014);;	K12607|0.0e+00|pop:18099924|K12607 CCR4-NOT transcription complex subunit 10 | (RefSeq) CCR4-NOT transcription complex subunit 10	General function prediction only	Tetratricopeptide repeat	CCR4-NOT transcription complex subunit 10 OS=Rattus norvegicus OX=10116 GN=Cnot10 PE=2 SV=1	Uncharacterized protein OS=Populus trichocarpa OX=3694 GN=POPTR_006G065600 PE=3 SV=1	Function unknown	PREDICTED: CCR4-NOT transcription complex subunit 10-like [Populus euphratica]
Pca06G009220	Potri.006G102600	GEBV-PH, GEBV-GD	Molecular Function: protein dimerization activity (GO:0046983);;	K12126|3.5e-06|mus:103993869|K12126 phytochrome-interacting factor 3 | (RefSeq) transcription factor PIF3-like isoform X1	--	Helix-loop-helix DNA-binding domain	Transcription factor LAX PANICLE 1 OS=Oryza sativa subsp. japonica OX=39947 GN=LAX1 PE=1 SV=1	BHLH family protein OS=Populus trichocarpa OX=3694 GN=POPTR_006G102600 PE=2 SV=1	Transcription	hypothetical protein POPTR_0006s10350g [Populus trichocarpa]
Pca06G009230	Potri.006G102700	GEBV-PH, GEBV-GD	Cellular Component: cytosol (GO:0005829);; Molecular Function: diaminopimelate epimerase activity (GO:0008837);; Biological Process: lysine biosynthetic process via diaminopimelate (GO:0009089);;	K01778|6.4e-210|pop:7487330|K01778 diaminopimelate epimerase [EC:5.1.1.7] | (RefSeq) diaminopimelate epimerase, chloroplastic	--	Diaminopimelate epimerase	Diaminopimelate epimerase, chloroplastic OS=Arabidopsis thaliana OX=3702 GN=DAPF PE=1 SV=1	Diaminopimelate epimerase OS=Populus trichocarpa OX=3694 GN=POPTR_006G102700 PE=3 SV=2	Amino acid transport and metabolism	hypothetical protein POPTR_0006s10360g [Populus trichocarpa]
Pca06G012750	Potri.006G141200	GEBV-PH, GEBV-GD	Molecular Function: serine-type endopeptidase activity (GO:0004252);;	K15333|1.1e-69|nsy:104224633|K15333 tRNA guanosine-2'-O-methyltransferase [EC:2.1.1.34] | (RefSeq) uncharacterized protein LOC104224633	--	Subtilase family	Subtilisin-like protease SBT1.8 OS=Arabidopsis thaliana OX=3702 GN=SBT1.8 PE=1 SV=1	Subtilase family protein OS=Populus alba OX=43335 GN=D5086_0000053510 PE=3 SV=1	Posttranslational modification, protein turnover, chaperones	subtilase family protein [Populus trichocarpa]
Pca06G012760	Potri.006G141300	GEBV-PH, GEBV-GD	Cellular Component: nucleus (GO:0005634);; Biological Process: ubiquitin-dependent protein catabolic process (GO:0006511);; Molecular Function: zinc ion binding (GO:0008270);; Biological Process: protein ubiquitination (GO:0016567);; Cellular Component: cullin-RING ubiquitin ligase complex (GO:0031461);; Molecular Function: ubiquitin protein ligase activity (GO:0061630);; Molecular Function: cull…	K03868|1.5e-67|pop:18100330|K03868 RING-box protein 1 [EC:2.3.2.32] | (RefSeq) RING-box protein 1a	Posttranslational modification, protein turnover, chaperones	RING-H2 zinc finger domain	RING-box protein 1a OS=Arabidopsis thaliana OX=3702 GN=RBX1A PE=1 SV=1	RING-type domain-containing protein OS=Populus trichocarpa OX=3694 GN=POPTR_006G141300 PE=4 SV=1	Posttranslational modification, protein turnover, chaperones	PREDICTED: RING-box protein 1a-like [Cicer arietinum]
Pca06G019420	Potri.006G219000	GEBV-GD	Biological Process: protein polyubiquitination (GO:0000209);; Molecular Function: molecular_function (GO:0003674);; Molecular Function: catalytic activity (GO:0003824);; Molecular Function: ubiquitin-protein transferase activity (GO:0004842);; Biological Process: cellular protein modification process (GO:0006464);; Biological Process: proteolysis (GO:0006508);; Biological Process: ubiquitin-depen…	K11982|4.1e-24|pmum:103337325|K11982 E3 ubiquitin-protein ligase RNF115/126 [EC:2.3.2.27] | (RefSeq) uncharacterized protein LOC103337325	Posttranslational modification, protein turnover, chaperones	Ring finger domain	E3 ubiquitin-protein ligase SIRP1 OS=Oryza sativa subsp. japonica OX=39947 GN=SIRP1 PE=1 SV=1	RING-type domain-containing protein OS=Populus trichocarpa OX=3694 GN=POPTR_006G219000 PE=4 SV=1	Posttranslational modification, protein turnover, chaperones	hypothetical protein POPTR_0006s23560g [Populus trichocarpa]
Pca06G019430	Potri.006G219100, Potri.006G140600	GEBV-GD	--	--	--	Protein of unknown function (DUF1677)	--	Uncharacterized protein OS=Populus trichocarpa OX=3694 GN=POPTR_006G219100 PE=4 SV=1	Function unknown	hypothetical protein POPTR_0006s23570g [Populus trichocarpa]
Pca06G021040	--	GEBV-PH	Biological Process: amino acid transmembrane transport (GO:0003333);; Cellular Component: plasma membrane (GO:0005886);; Molecular Function: amino acid transmembrane transporter activity (GO:0015171);; Cellular Component: integral component of membrane (GO:0016021);;	--	Amino acid transport and metabolism	Transmembrane amino acid transporter protein	Amino acid permease 3 OS=Arabidopsis thaliana OX=3702 GN=AAP3 PE=1 SV=2	Aa_trans domain-containing protein OS=Populus trichocarpa OX=3694 GN=POPTR_006G236100 PE=3 SV=1	Amino acid transport and metabolism	hypothetical protein POPTR_0006s25240g [Populus trichocarpa]
Pca06G021060	Potri.006G236200	GEBV-PH	Cellular Component: nucleus (GO:0005634);; Biological Process: regulation of transcription, DNA-templated (GO:0006355);; Biological Process: auxin-activated signaling pathway (GO:0009734);;	K14484|3.1e-184|pop:7470733|K14484 auxin-responsive protein IAA | (RefSeq) auxin-responsive protein IAA2	--	AUX/IAA family	Auxin-responsive protein IAA26 OS=Arabidopsis thaliana OX=3702 GN=IAA26 PE=1 SV=2	Auxin-responsive protein OS=Populus trichocarpa OX=3694 GN=POPTR_006G236200 PE=3 SV=1	Transcription	hypothetical protein POPTR_0006s25250g [Populus trichocarpa]
Pca06G021330	--	GEBV-PH	Biological Process: protein glycosylation (GO:0006486);; Cellular Component: integral component of membrane (GO:0016021);; Molecular Function: transferase activity, transferring glycosyl groups (GO:0016757);;	K18789|4.4e-82|psom:113275449|K18789 xylogalacturonan beta-1,3-xylosyltransferase [EC:2.4.2.41] | (RefSeq) probable glycosyltransferase At5g20260	--	Exostosin family	Probable glycosyltransferase At5g03795 OS=Arabidopsis thaliana OX=3702 GN=At5g03795 PE=3 SV=2	Exostosin domain-containing protein OS=Populus trichocarpa OX=3694 GN=POPTR_006G239000 PE=3 SV=1	--	hypothetical protein POPTR_0006s25540g [Populus trichocarpa]
Pca06G021340	Potri.006G239100	GEBV-PH	Cellular Component: nuclear exosome (RNase complex) (GO:0000176);; Cellular Component: cytoplasmic exosome (RNase complex) (GO:0000177);; Cellular Component: exosome (RNase complex) (GO:0000178);; Biological Process: nuclear-transcribed mRNA catabolic process, exonucleolytic (GO:0000291);; Biological Process: nuclear-transcribed mRNA catabolic process (GO:0000956);; Molecular Function: molecular_…	K12590|2.8e-53|pop:7462927|K12590 exosome complex component RRP46 | (RefSeq) exosome complex exonuclease RRP46 homolog isoform X1	Translation, ribosomal structure and biogenesis	3' exoribonuclease family, domain 1	Exosome complex exonuclease RRP46 homolog OS=Arabidopsis thaliana OX=3702 GN=RRP46 PE=2 SV=1	RNase_PH domain-containing protein OS=Populus alba OX=43335 GN=D5086_0000093290 PE=4 SV=1	Translation, ribosomal structure and biogenesis	hypothetical protein POPTR_0018s00300g [Populus trichocarpa]
Pca06G025190	Potri.006G280800	GEBV-PH, GEBV-GD, Ratio-PH	Molecular Function: DNA binding (GO:0003677);;	K14567|8.9e-29|pda:103723235|K14567 U3 small nucleolar RNA-associated protein 14 | (RefSeq) U3 small nucleolar RNA-associated protein 14-like	--	--	--	Uncharacterized protein OS=Populus trichocarpa OX=3694 GN=POPTR_006G280800 PE=4 SV=1	--	hypothetical protein POPTR_0006s29510g [Populus trichocarpa]
Pca06G025200	Potri.006G280900	GEBV-PH, GEBV-GD, Ratio-PH	Cellular Component: integral component of membrane (GO:0016021);;	--	--	Protein of unknown function (DUF1218)	--	Uncharacterized protein OS=Populus trichocarpa OX=3694 GN=POPTR_006G280900 PE=4 SV=1	Function unknown	hypothetical protein POPTR_0006s29520g [Populus trichocarpa]
Pca07G005510	-	GEBV-PH, Ratio-PH	Molecular Function: nucleic acid binding (GO:0003676);; Molecular Function: zinc ion binding (GO:0008270);;	K09338|1.1e-07|pda:103713775|K09338 homeobox-leucine zipper protein | (RefSeq) homeobox-leucine zipper protein ROC8-like	--	Zinc knuckle	--	CCHC-type domain-containing protein OS=Populus trichocarpa OX=3694 GN=POPTR_007G030000 PE=4 SV=1	Replication, recombination and repair	hypothetical protein POPTR_0535s00210g [Populus trichocarpa]
Pca08G006730	Potri.008G075200	GEBV-GD	Biological Process: response to reactive oxygen species (GO:0000302);; Biological Process: response to acid chemical (GO:0001101);; Biological Process: response to molecule of fungal origin (GO:0002238);; Biological Process: response to stress (GO:0006950);; Biological Process: response to oxidative stress (GO:0006979);; Biological Process: multicellular organism development (GO:0007275);; Biolog…	--	--	Wound-induced protein WI12	Wound-induced protein 1 OS=Solanum tuberosum OX=4113 GN=WUN1 PE=2 SV=1	Uncharacterized protein OS=Populus trichocarpa OX=3694 GN=POPTR_008G075200 PE=4 SV=1	Function unknown	wound-responsive family protein [Populus trichocarpa]
Pca08G006740	Potri.008G075300	GEBV-GD, Ratio-GD	Molecular Function: cyclase activity (GO:0009975);; Biological Process: sesquiterpene biosynthetic process (GO:0051762);;	--	--	Protein of unknown function (DUF2985)	--	Uncharacterized protein OS=Populus trichocarpa OX=3694 GN=POPTR_008G075300 PE=4 SV=1	Function unknown	hypothetical protein POPTR_0008s07520g [Populus trichocarpa]
Pca09G006040	-	GEBV-PH, GEBV-GD	Molecular Function: GTPase activity (GO:0003924);; Molecular Function: structural constituent of cytoskeleton (GO:0005200);; Molecular Function: GTP binding (GO:0005525);; Cellular Component: cytoplasm (GO:0005737);; Cellular Component: microtubule (GO:0005874);; Biological Process: microtubule-based process (GO:0007017);;	K07375|2.5e-264|pop:18108966|K07375 tubulin beta | (RefSeq) tubulin beta-5 chain	Cytoskeleton	Tubulin/FtsZ family, GTPase domain	Tubulin beta-1 chain OS=Oryza sativa subsp. japonica OX=39947 GN=TUBB1 PE=2 SV=2	Tubulin beta chain OS=Populus trichocarpa OX=3694 GN=POPTR_1455s00200g PE=3 SV=1	Cytoskeleton	hypothetical protein POPTR_1455s00200g [Populus trichocarpa]
Pca09G006050	Potri.009G067300	GEBV-GD	Molecular Function: electron transfer activity (GO:0009055);; Cellular Component: anchored component of plasma membrane (GO:0046658);;	K11886|8.3e-19|cit:102612658|K11886 proteasome component ECM29 | (RefSeq) proteasome adapter and scaffold protein ECM29-like	--	Plastocyanin-like domain	--	Phytocyanin domain-containing protein OS=Populus trichocarpa OX=3694 GN=POPTR_009G067300 PE=4 SV=1	Function unknown	plastocyanin-like domain-containing family protein [Populus trichocarpa]
Pca10G003740	Potri.010G040700	GEBV-PH	Molecular Function: RNA methyltransferase activity (GO:0008173);; Biological Process: tRNA methylation (GO:0030488);; Molecular Function: iron-sulfur cluster binding (GO:0051536);; Biological Process: rRNA base methylation (GO:0070475);;	K06941|7.9e-252|pop:7492401|K06941 23S rRNA (adenine2503-C2)-methyltransferase [EC:2.1.1.192] | (RefSeq) uncharacterized protein LOC7492401	--	Radical SAM superfamily	Dual-specificity RNA methyltransferase RlmN OS=Geobacter sulfurreducens (strain ATCC 51573 / DSM 12127 / PCA) OX=243231 GN=rlmN PE=3 SV=1	Radical_SAM domain-containing protein OS=Populus trichocarpa OX=3694 GN=POPTR_010G040700 PE=4 SV=1	Translation, ribosomal structure and biogenesis	hypothetical protein POPTR_0010s04990g [Populus trichocarpa]
Pca10G003750	Potri.010G040800	GEBV-PH	--	K06699|1.6e-22|smo:SELMODRAFT_440226|K06699 proteasome activator subunit 4 | (RefSeq) hypothetical protein	--	BURP domain	Polygalacturonase 1 beta-like protein 3 OS=Arabidopsis thaliana OX=3702 GN=PGL3 PE=2 SV=2	BURP domain-containing protein OS=Populus alba OX=43335 GN=D5086_0000312980 PE=4 SV=1	Function unknown	hypothetical protein POPTR_0010s05000g [Populus trichocarpa]
Pca11G007680	Potri.011G086700	GEBV-PH	Molecular Function: RNA binding (GO:0003723);; Molecular Function: ribonuclease III activity (GO:0004525);; Biological Process: RNA processing (GO:0006396);;	K11592|1.5e-49|aly:9325454|K11592 endoribonuclease Dicer [EC:3.1.26.-] | (RefSeq) endoribonuclease Dicer homolog 1	RNA processing and modification	Ribonuclease III domain	Ribonuclease 3-like protein 2 OS=Arabidopsis thaliana OX=3702 GN=RTL2 PE=1 SV=1	Uncharacterized protein OS=Populus alba OX=43335 GN=D5086_0000129820 PE=4 SV=1	RNA processing and modification	hypothetical protein POPTR_0011s08700g [Populus trichocarpa]
Pca11G007690	Potri.011G086800	GEBV-PH, GEBV-GD	Cellular Component: P-body (GO:0000932);; Biological Process: negative regulation of translation (GO:0017148);; Cellular Component: CCR4-NOT core complex (GO:0030015);;	K12606|5.7e-103|pop:7483613|K12606 CCR4-NOT transcription complex subunit 9 | (RefSeq) CCR4-NOT transcription complex subunit 9 isoform X1	General function prediction only	Cell differentiation family, Rcd1-like	CCR4-NOT transcription complex subunit 9 OS=Xenopus laevis OX=8355 GN=cnot9 PE=2 SV=1	Uncharacterized protein OS=Populus trichocarpa OX=3694 GN=POPTR_011G086800 PE=4 SV=1	Function unknown	hypothetical protein POPTR_0011s08720g [Populus trichocarpa]
Pca11G007700	-	GEBV-PH, GEBV-GD	--	K05909|9.3e-07|dct:110093787|K05909 laccase [EC:1.10.3.2] | (RefSeq) laccase-11	--	Zinc knuckle	--	DUF4283 domain-containing protein OS=Populus trichocarpa OX=3694 GN=POPTR_014G188600 PE=4 SV=1	Amino acid transport and metabolism	PREDICTED: uncharacterized protein LOC105113160 [Populus euphratica]
Pca11G008620	Potri.011G100900	GEBV-PH	Molecular Function: GTPase activator activity (GO:0005096);; Molecular Function: metal ion binding (GO:0046872);;	K12486|1.2e-186|pop:18103294|K12486 stromal membrane-associated protein | (RefSeq) ADP-ribosylation factor GTPase-activating protein AGD12 isoform X2	General function prediction only	Putative GTPase activating protein for Arf	ADP-ribosylation factor GTPase-activating protein AGD12 OS=Arabidopsis thaliana OX=3702 GN=AGD12 PE=1 SV=1	Uncharacterized protein OS=Populus trichocarpa OX=3694 GN=POPTR_011G098500 PE=4 SV=1	Signal transduction mechanisms	hypothetical protein POPTR_0011s10090g [Populus trichocarpa]
Pca11G009400	Potri.011G108101	GEBV-PH	Biological Process: response to osmotic stress (GO:0006970);; Biological Process: cellular response to nitrogen starvation (GO:0006995);;	--	--	--	--	Uncharacterized protein OS=Populus alba OX=43335 GN=D5086_0000240260 PE=4 SV=1	--	PREDICTED: uncharacterized protein LOC104591284 [Nelumbo nucifera]
Pca12G002450	Potri.012G034901	GEBV-PH	Molecular Function: protein serine/threonine kinase activity (GO:0004674);; Molecular Function: ATP binding (GO:0005524);; Cellular Component: integral component of membrane (GO:0016021);; Biological Process: recognition of pollen (GO:0048544);;	K13418|9.0e-51|oeu:111393102|K13418 somatic embryogenesis receptor kinase 1 [EC:2.7.10.1 2.7.11.1] | (RefSeq) somatic embryogenesis receptor kinase 2-like	--	Protein kinase domain	G-type lectin S-receptor-like serine/threonine-protein kinase At5g24080 OS=Arabidopsis thaliana OX=3702 GN=At5g24080 PE=2 SV=1	Receptor-like serine/threonine-protein kinase OS=Populus trichocarpa OX=3694 GN=POPTR_015G026300 PE=3 SV=1	Signal transduction mechanisms	PREDICTED: LOW QUALITY PROTEIN: G-type lectin S-receptor-like serine/threonine-protein kinase At5g24080 [Populus euphratica]
Pca12G002460	Potri.012G035000	GEBV-PH	Cellular Component: integral component of membrane (GO:0016021);;	K09422|2.9e-15|rcu:8265812|K09422 transcription factor MYB, plant | (RefSeq) transcription factor DUO1	--	Plant protein of unknown function	UPF0481 protein At3g47200 OS=Arabidopsis thaliana OX=3702 GN=At3g47200 PE=2 SV=1	Uncharacterized protein OS=Populus trichocarpa OX=3694 GN=POPTR_012G035000 PE=4 SV=1	Function unknown	hypothetical protein POPTR_0012s01040g [Populus trichocarpa]
Pca12G006190	Potri.012G074600	GEBV-GD	Biological Process: lipid metabolic process (GO:0006629);;	K18875|0.0e+00|pop:7484771|K18875 enhanced disease susceptibility 1 protein | (RefSeq) protein EDS1L	--	Enhanced disease susceptibility 1 protein EP domain	Protein EDS1L OS=Arabidopsis thaliana OX=3702 GN=EDS1 PE=1 SV=1	Uncharacterized protein OS=Populus trichocarpa OX=3694 GN=POPTR_012G074700 PE=2 SV=1	Signal transduction mechanisms	enhanced disease susceptibility 1 family protein [Populus trichocarpa]
Pca12G006200	Potri.012G074800	GEBV-GD	Cellular Component: Golgi membrane (GO:0000139);; Molecular Function: structural molecule activity (GO:0005198);; Biological Process: intracellular protein transport (GO:0006886);; Biological Process: endoplasmic reticulum to Golgi vesicle-mediated transport (GO:0006888);; Biological Process: retrograde vesicle-mediated transport, Golgi to endoplasmic reticulum (GO:0006890);; Biological Process: …	K05236|0.0e+00|pop:7484772|K05236 coatomer subunit alpha | (RefSeq) coatomer subunit alpha-1	Intracellular trafficking, secretion, and vesicular transport	Coatomer (COPI) alpha subunit C-terminus	Coatomer subunit alpha-1 OS=Arabidopsis thaliana OX=3702 GN=At1g62020 PE=2 SV=2	Coatomer subunit alpha OS=Populus trichocarpa OX=3694 GN=POPTR_012G074800 PE=4 SV=1	Intracellular trafficking, secretion, and vesicular transport	coatomer alpha subunit-like family protein [Populus trichocarpa]
Pca12G006490	Potri.012G078000	GEBV-GD, Ratio-GD	Cellular Component: integral component of membrane (GO:0016021);;	--	General function prediction only	Hypoxia induced protein conserved region	RING-H2 finger protein ATL48 OS=Arabidopsis thaliana OX=3702 GN=ATL48 PE=1 SV=2	HIG1 domain-containing protein OS=Populus trichocarpa OX=3694 GN=POPTR_012G078000 PE=2 SV=1	Function unknown	hypothetical protein POPTR_0012s07940g [Populus trichocarpa]
Pca12G006500	Potri.012G078100	GEBV-GD	Molecular Function: protein kinase activity (GO:0004672);; Molecular Function: ATP binding (GO:0005524);; Cellular Component: integral component of membrane (GO:0016021);;	K20359|4.2e-52|eus:EUTSA_v10006389mg|K20359 PRA1 family protein 1 | (RefSeq) hypothetical protein	--	Protein kinase domain	Probable inactive receptor kinase At2g26730 OS=Arabidopsis thaliana OX=3702 GN=At2g26730 PE=1 SV=1	Protein kinase domain-containing protein OS=Salix brachista OX=2182728 GN=DKX38_018663 PE=4 SV=1	Signal transduction mechanisms	hypothetical protein POPTR_0012s07950g [Populus trichocarpa]
Pca12G009540	Potri.012G110200	GEBV-GD, Ratio-GD	Cellular Component: membrane (GO:0016020);; Biological Process: oxidation-reduction process (GO:0055114);;	K00079|1.5e-175|pop:7484898|K00079 carbonyl reductase 1 [EC:1.1.1.184 1.1.1.189 1.1.1.197] | (RefSeq) carbonyl reductase [NADPH] 1	Secondary metabolites biosynthesis, transport and catabolism	short chain dehydrogenase	Short-chain dehydrogenase/reductase 2b OS=Arabidopsis thaliana OX=3702 GN=SDR2b PE=1 SV=1	Uncharacterized protein OS=Populus trichocarpa OX=3694 GN=POPTR_012G110200 PE=3 SV=1	Secondary metabolites biosynthesis, transport and catabolism	short-chain dehydrogenase/reductase family protein [Populus trichocarpa]
Pca12G009550	Potri.012G110300	GEBV-GD	--	--	--	Stress up-regulated Nod 19	--	Uncharacterized protein OS=Populus trichocarpa OX=3694 GN=POPTR_012G110300 PE=4 SV=1	Function unknown	hypothetical protein POPTR_0012s11210g [Populus trichocarpa]
Pca12G011040	Potri.012G126500	GEBV-GD	Molecular Function: DNA binding (GO:0003677);; Cellular Component: nucleus (GO:0005634);; Biological Process: regulation of transcription, DNA-templated (GO:0006355);;	K00521|5.8e-38|cmos:111447866|K00521 ferric-chelate reductase [EC:1.16.1.7] | (RefSeq) ferric reduction oxidase 7, chloroplastic-like	--	No apical meristem (NAM) protein	NAC domain-containing protein 7 OS=Arabidopsis thaliana OX=3702 GN=NAC007 PE=1 SV=2	Transcription factor OS=Populus trichocarpa OX=3694 GN=PtVNS06 PE=2 SV=1	Transcription	transcription factor [Populus trichocarpa]
Pca12G011050	Potri.012G126700	GEBV-GD	Biological Process: ubiquitin-dependent protein catabolic process (GO:0006511);; Molecular Function: ubiquitin protein ligase activity (GO:0061630);;	K11982|1.8e-147|pop:7476743|K11982 E3 ubiquitin-protein ligase RNF115/126 [EC:2.3.2.27] | (RefSeq) E3 ubiquitin-protein ligase RZF1	Posttranslational modification, protein turnover, chaperones	Ring finger domain	E3 ubiquitin-protein ligase RZF1 OS=Arabidopsis thaliana OX=3702 GN=RZF1 PE=1 SV=1	RING-type domain-containing protein OS=Populus trichocarpa OX=3694 GN=POPTR_012G126700 PE=4 SV=1	Posttranslational modification, protein turnover, chaperones	hypothetical protein POPTR_0012s14640g [Populus trichocarpa]
Pca13G013110	Potri.013G148500	GEBV-GD	Molecular Function: NAD+ kinase activity (GO:0003951);; Molecular Function: diacylglycerol kinase activity (GO:0004143);; Molecular Function: ATP binding (GO:0005524);; Biological Process: defense response (GO:0006952);; Biological Process: protein kinase C-activating G protein-coupled receptor signaling pathway (GO:0007205);;	K00901|0.0e+00|pop:7497406|K00901 diacylglycerol kinase (ATP) [EC:2.7.1.107] | (RefSeq) diacylglycerol kinase 5	--	Diacylglycerol kinase accessory domain	Diacylglycerol kinase 5 OS=Arabidopsis thaliana OX=3702 GN=DGK5 PE=2 SV=1	diacylglycerol kinase OS=Populus alba OX=43335 GN=D5086_0000021520 PE=3 SV=1	--	hypothetical protein POPTR_0013s14470g [Populus trichocarpa]
Pca13G013120	Potri.013G148600	GEBV-GD	Molecular Function: transcription regulatory region sequence-specific DNA binding (GO:0000976);; Molecular Function: DNA-binding transcription factor activity (GO:0003700);; Cellular Component: nucleus (GO:0005634);; Biological Process: cell differentiation (GO:0030154);; Molecular Function: sequence-specific DNA binding (GO:0043565);;	K09422|7.0e-201|pop:7494441|K09422 transcription factor MYB, plant | (RefSeq) transcription factor MYB41	Transcription	Myb-like DNA-binding domain	Transcription factor MYB102 OS=Arabidopsis thaliana OX=3702 GN=MYB102 PE=2 SV=1	Uncharacterized protein OS=Populus trichocarpa OX=3694 GN=POPTR_013G148600 PE=4 SV=1	--	hypothetical protein POPTR_0013s14480g [Populus trichocarpa]
Pca14G008080	-	GEBV-PH, GEBV-GD	Molecular Function: RNA binding (GO:0003723);; Molecular Function: RNA helicase activity (GO:0003724);; Molecular Function: ATP binding (GO:0005524);; Cellular Component: chloroplast (GO:0009507);;	K17679|3.5e-210|aly:9307422|K17679 ATP-dependent RNA helicase MSS116, mitochondrial [EC:3.6.4.13] | (RefSeq) DEAD-box ATP-dependent RNA helicase 25	RNA processing and modification	DEAD/DEAH box helicase	DEAD-box ATP-dependent RNA helicase 26 OS=Arabidopsis thaliana OX=3702 GN=RH26 PE=1 SV=2	Uncharacterized protein OS=Populus trichocarpa OX=3694 GN=POPTR_014G097700 PE=3 SV=2	RNA processing and modification	hypothetical protein POPTR_0014s09330g [Populus trichocarpa]
Pca14G008090	Potri.014G097800	GEBV-PH, GEBV-GD	--	K01513|2.2e-112|ats:109769794|K01513 ectonucleotide pyrophosphatase/phosphodiesterase family member 1/3 [EC:3.1.4.1 3.6.1.9] | (RefSeq) uncharacterized protein LOC109769794	--	Plant protein 1589 of unknown function (A_thal_3526)	--	Uncharacterized protein OS=Populus trichocarpa OX=3694 GN=POPTR_014G097800 PE=4 SV=1	Function unknown	hypothetical protein POPTR_0014s09340g [Populus trichocarpa]
Pca14G009260	Potri.014G111000	GEBV-GD	--	--	--	--	--	Uncharacterized protein OS=Populus trichocarpa OX=3694 GN=POPTR_014G111000 PE=4 SV=2	--	hypothetical protein POPTR_0014s10660g [Populus trichocarpa]
Pca14G009270	Potri.014G111100	GEBV-PH, GEBV-GD	Molecular Function: structural constituent of ribosome (GO:0003735);; Cellular Component: mitochondrial large ribosomal subunit (GO:0005762);; Biological Process: mitochondrial translation (GO:0032543);;	K17428|2.2e-73|pop:7486835|K17428 large subunit ribosomal protein L47 | (RefSeq) 39S ribosomal protein L47, mitochondrial isoform X1	Translation, ribosomal structure and biogenesis	Mitochondrial 39-S ribosomal protein L47 (MRP-L47)	39S ribosomal protein L47, mitochondrial OS=Mus musculus OX=10090 GN=Mrpl47 PE=1 SV=2	Uncharacterized protein OS=Populus trichocarpa OX=3694 GN=POPTR_014G111100 PE=2 SV=1	Translation, ribosomal structure and biogenesis	ribosomal protein L29 [Populus trichocarpa]
Pca14G013520	Potri.014G157000	GEBV-PH, GEBV-GD	Cellular Component: protein phosphatase type 2A complex (GO:0000159);; Cellular Component: nucleus (GO:0005634);; Cellular Component: cytosol (GO:0005829);; Biological Process: protein dephosphorylation (GO:0006470);; Biological Process: signal transduction (GO:0007165);; Biological Process: regulation of protein autophosphorylation (GO:0031952);; Molecular Function: protein phosphatase activator…	K11584|2.9e-304|pop:18105339|K11584 serine/threonine-protein phosphatase 2A regulatory subunit B' | (RefSeq) serine/threonine protein phosphatase 2A 59 kDa regulatory subunit B' gamma isoform	Signal transduction mechanisms	Protein phosphatase 2A regulatory B subunit (B56 family)	Serine/threonine protein phosphatase 2A 59 kDa regulatory subunit B&apos; zeta isoform OS=Arabidopsis thaliana OX=3702 GN=B&apos;ZETA PE=2 SV=2	Serine/threonine protein phosphatase 2A regulatory subunit OS=Populus trichocarpa OX=3694 GN=POPTR_014G157000 PE=3 SV=1	Signal transduction mechanisms	PREDICTED: serine/threonine protein phosphatase 2A 59 kDa regulatory subunit B&apos; gamma isoform [Populus euphratica]
Pca14G013530	Potri.014G157100	GEBV-PH, GEBV-GD	Molecular Function: chromatin binding (GO:0003682);; Molecular Function: metal ion binding (GO:0046872);;	K03283|5.2e-26|mtr:MTR_5g097190|K03283 heat shock 70kDa protein 1/2/6/8 | (RefSeq) DnaK family protein	Transcription	BAH domain	Chromatin remodeling protein EBS OS=Arabidopsis thaliana OX=3702 GN=EBS PE=1 SV=1	Uncharacterized protein OS=Populus trichocarpa OX=3694 GN=POPTR_014G157100 PE=4 SV=1	Transcription	PREDICTED: BAH and coiled-coil domain-containing protein 1-like [Populus euphratica]
Pca14G014800	-	GEBV-PH	Molecular Function: molecular_function (GO:0003674);; Molecular Function: binding (GO:0005488);; Cellular Component: cellular_component (GO:0005575);; Cellular Component: intracellular (GO:0005622);; Cellular Component: obsolete cell (GO:0005623);; Cellular Component: cytoplasm (GO:0005737);; Biological Process: transport (GO:0006810);; Biological Process: ion transport (GO:0006811);; Biological …	K13459|8.6e-10|hbr:110673008|K13459 disease resistance protein RPS2 | (RefSeq) probable disease resistance protein At5g63020	--	--	Heavy metal-associated isoprenylated plant protein 16 OS=Arabidopsis thaliana OX=3702 GN=HIPP16 PE=2 SV=1	Heavy-metal-associated domain-containing family protein OS=Populus alba OX=43335 GN=D5086_0000000380 PE=4 SV=1	Replication, recombination and repair	hypothetical protein POPTR_0014s16960g [Populus trichocarpa]
Pca14G014810	Potri.014G171600	GEBV-PH	Molecular Function: serine-type endopeptidase activity (GO:0004252);;	K15333|1.0e-84|nsy:104224633|K15333 tRNA guanosine-2'-O-methyltransferase [EC:2.1.1.34] | (RefSeq) uncharacterized protein LOC104224633	--	Subtilase family	Subtilisin-like protease SBT5.3 OS=Arabidopsis thaliana OX=3702 GN=AIR3 PE=2 SV=1	Uncharacterized protein OS=Populus trichocarpa OX=3694 GN=POPTR_014G171600 PE=3 SV=1	Posttranslational modification, protein turnover, chaperones	subtilisin-like protease family protein [Populus trichocarpa]
Pca14G017010	-	GEBV-GD	Molecular Function: nucleic acid binding (GO:0003676);; Biological Process: DNA integration (GO:0015074);;	K01303|6.4e-98|fve:101311565|K01303 acylaminoacyl-peptidase [EC:3.4.19.1] | (RefSeq) uncharacterized LOC101311565	General function prediction only	Integrase zinc binding domain	Uncharacterized mitochondrial protein AtMg00750 OS=Arabidopsis thaliana OX=3702 GN=AtMg00750 PE=4 SV=1	Integrase OS=Populus trichocarpa OX=3694 PE=2 SV=1	Replication, recombination and repair	integrase [Populus trichocarpa]
Pca14G017020	Potri.014G194500	GEBV-GD	Cellular Component: integral component of membrane (GO:0016021);;	--	--	Low psii accumulation1 / Rep27	Protein LOW PSII ACCUMULATION 1, chloroplastic OS=Arabidopsis thaliana OX=3702 GN=LPA1 PE=1 SV=1	Uncharacterized protein OS=Populus trichocarpa OX=3694 GN=POPTR_014G194500 PE=4 SV=2	Function unknown	hypothetical protein POPTR_0014s18550g [Populus trichocarpa]
Pca15G002550	Potri.015G028600	GEBV-PH	Cellular Component: integral component of membrane (GO:0016021);; Molecular Function: kinase activity (GO:0016301);;	K13466|3.0e-220|pop:112324383|K13466 EIX receptor 1/2 | (RefSeq) receptor-like protein EIX2 isoform X1	General function prediction only	Leucine rich repeat	Receptor-like protein EIX2 OS=Solanum lycopersicum OX=4081 GN=EIX2 PE=1 SV=2	LRR receptor-like serine/threonine-protein kinase FLS2 OS=Populus alba OX=43335 GN=D5086_0000015030 PE=4 SV=1	Function unknown	PREDICTED: LRR receptor-like serine/threonine-protein kinase FLS2 [Populus euphratica]
Pca15G002560	Potri.015G028700	GEBV-PH	--	--	--	Domain of unknown function (DUF4408)	--	DUF4408 domain-containing protein OS=Populus trichocarpa OX=3694 GN=POPTR_015G028700 PE=4 SV=1	Function unknown	hypothetical protein POPTR_0015s05570g [Populus trichocarpa]
Pca15G006660	Potri.015G072100	GEBV-GD, Ratio-GD	Cellular Component: mitochondrial respiratory chain complex II, succinate dehydrogenase complex (ubiquinone) (GO:0005749);;	--	--	--	Succinate dehydrogenase subunit 7B, mitochondrial OS=Arabidopsis thaliana OX=3702 GN=SDH7B PE=1 SV=1	Uncharacterized protein OS=Populus trichocarpa OX=3694 GN=POPTR_015G072100 PE=4 SV=1	Function unknown	hypothetical protein POPTR_0704s00200g [Populus trichocarpa]
Pca15G006670	Potri.015G072400	GEBV-GD, Ratio-PH	Molecular Function: metal ion binding (GO:0046872);;	K09377|1.9e-83|pop:7453753|K09377 cysteine and glycine-rich protein | (RefSeq) LIM domain-containing protein WLIM1	--	LIM domain	LIM domain-containing protein WLIM1 OS=Arabidopsis thaliana OX=3702 GN=WLIM1 PE=1 SV=1	Uncharacterized protein OS=Populus alba OX=43335 GN=D5086_0000026100 PE=4 SV=1	--	hypothetical protein POPTR_0015s08360g [Populus trichocarpa]
Pca15G006680	Potri.015G072500	Ratio-PH, Ratio-GD	--	--	--	Domain of unknown function (DUF4228)	--	Uncharacterized protein OS=Populus alba OX=43335 GN=D5086_0000026090 PE=4 SV=1	Function unknown	PREDICTED: uncharacterized protein LOC105128582 [Populus euphratica]
Pca16G003210	Potri.016G034100	GEBV-PH	Molecular Function: protein binding (GO:0005515);;	K15015|8.6e-14|aip:107609646|K15015 solute carrier family 32 (vesicular inhibitory amino acid transporter) | (RefSeq) uncharacterized protein LOC107609646 isoform X1	--	--	IQ domain-containing protein IQM3 OS=Arabidopsis thaliana OX=3702 GN=IQM3 PE=2 SV=1	Uncharacterized protein OS=Populus trichocarpa OX=3694 GN=POPTR_016G034100 PE=4 SV=2	--	hypothetical protein POPTR_0016s03360g [Populus trichocarpa]
Pca16G003220	Potri.016G034200	GEBV-PH	Cellular Component: spindle (GO:0005819);; Cellular Component: gamma-tubulin ring complex (GO:0008274);; Cellular Component: interphase microtubule organizing center (GO:0031021);; Biological Process: gamma-tubulin complex localization (GO:0033566);; Biological Process: microtubule nucleation by interphase microtubule organizing center (GO:0051415);; Biological Process: mitotic spindle assembly (…	K18633|2.0e-25|jre:108979718|K18633 mitotic-spindle organizing protein 1 | (RefSeq) mitotic-spindle organizing protein 1A-like	--	Mitotic-spindle organizing gamma-tubulin ring associated	Mitotic-spindle organizing protein 1B OS=Arabidopsis thaliana OX=3702 GN=GIP1 PE=1 SV=1	Uncharacterized protein OS=Populus trichocarpa OX=3694 GN=POPTR_016G034200 PE=2 SV=1	Function unknown	hypothetical protein POPTR_0016s03370g [Populus trichocarpa]
Pca16G011940	Potri.016G130000	GEBV-PH, GEBV-GD, Ratio-PH, Ratio-GD	Biological Process: GPI anchor biosynthetic process (GO:0006506);; Molecular Function: transferase activity, transferring glycosyl groups (GO:0016757);;	K03857|1.4e-223|pop:7488764|K03857 phosphatidylinositol N-acetylglucosaminyltransferase subunit A [EC:2.4.1.198] | (RefSeq) phosphatidylinositol N-acetylglucosaminyltransferase subunit A	--	PIGA (GPI anchor biosynthesis)	Phosphatidylinositol N-acetylglucosaminyltransferase subunit A OS=Arabidopsis thaliana OX=3702 GN=PIGA PE=2 SV=1	GlcNAc-PI synthesis protein OS=Populus alba OX=43335 GN=D5086_0000113850 PE=4 SV=1	--	PREDICTED: phosphatidylinositol N-acetylglucosaminyltransferase subunit A [Populus euphratica]
Pca17G000940	Potri.017G010600	Ratio-GD	Molecular Function: transferase activity, transferring acyl groups other than amino-acyl groups (GO:0016747);;	K13065|6.0e-252|pop:7472527|K13065 shikimate O-hydroxycinnamoyltransferase [EC:2.3.1.133] | (RefSeq) vinorine synthase	--	Transferase family	Stemmadenine O-acetyltransferase OS=Catharanthus roseus OX=4058 GN=SAT PE=1 SV=1	Uncharacterized protein OS=Populus trichocarpa OX=3694 GN=POPTR_017G011600 PE=3 SV=1	Function unknown	hypothetical protein POPTR_0017s04320g [Populus trichocarpa]
Pca17G004580	Potri.017G053400	Ratio-GD	Biological Process: ubiquitin-dependent protein catabolic process (GO:0006511);; Cellular Component: SCF ubiquitin ligase complex (GO:0019005);; Biological Process: SCF-dependent proteasomal ubiquitin-dependent protein catabolic process (GO:0031146);;	K10268|1.5e-275|pop:7496623|K10268 F-box and leucine-rich repeat protein 2/20 | (RefSeq) F-box/LRR-repeat protein 14	General function prediction only	Leucine Rich repeat	F-box/LRR-repeat protein 14 OS=Arabidopsis thaliana OX=3702 GN=FBL14 PE=2 SV=1	Uncharacterized protein OS=Populus trichocarpa OX=3694 GN=POPTR_017G053400 PE=4 SV=1	Function unknown	F-box family protein [Populus trichocarpa]
Pca17G004590	Potri.017G053500	GEBV-PH	Molecular Function: N2-acetyl-L-ornithine:2-oxoglutarate 5-aminotransferase activity (GO:0003992);; Molecular Function: copper ion binding (GO:0005507);; Biological Process: arginine biosynthetic process (GO:0006526);; Cellular Component: chloroplast stroma (GO:0009570);; Molecular Function: pyridoxal phosphate binding (GO:0030170);; Biological Process: defense response to bacterium (GO:0042742);…	K00818|2.9e-257|pop:7461279|K00818 acetylornithine aminotransferase [EC:2.6.1.11] | (RefSeq) acetylornithine aminotransferase, mitochondrial	Amino acid transport and metabolism	Aminotransferase class-III	Acetylornithine aminotransferase, mitochondrial OS=Alnus glutinosa OX=3517 GN=AG118 PE=2 SV=1	Acetylornithine transaminase OS=Populus trichocarpa OX=3694 PE=2 SV=1	Amino acid transport and metabolism	unknown [Populus trichocarpa]
Pca17G005780	-	GEBV-PH, GEBV-GD	--	K05909|7.9e-13|dct:110093787|K05909 laccase [EC:1.10.3.2] | (RefSeq) laccase-11	General function prediction only	Domain of unknown function (DUF4283)	--	Uncharacterized protein OS=Populus trichocarpa OX=3694 GN=POPTR_T037000 PE=4 SV=1	Amino acid transport and metabolism	hypothetical protein POPTR_0015s08050g, partial [Populus trichocarpa]
Pca17G008200	Potri.017G092200	GEBV-GD, Ratio-GD	Biological Process: ribosomal small subunit assembly (GO:0000028);; Molecular Function: RNA binding (GO:0003723);; Molecular Function: structural constituent of ribosome (GO:0003735);; Biological Process: translation (GO:0006412);; Cellular Component: cytosolic small ribosomal subunit (GO:0022627);;	K02966|3.0e-78|pop:7484566|K02966 small subunit ribosomal protein S19e | (RefSeq) 40S ribosomal protein S19-3	Translation, ribosomal structure and biogenesis	Ribosomal protein S19e	40S ribosomal protein S19-3 OS=Arabidopsis thaliana OX=3702 GN=RPS19C PE=2 SV=1	Uncharacterized protein OS=Populus trichocarpa OX=3694 GN=POPTR_017G092200 PE=2 SV=1	Translation, ribosomal structure and biogenesis	40S ribosomal protein S19 [Populus trichocarpa]
Pca17G008210	Potri.017G092300	GEBV-GD, Ratio-GD	--	--	--	FBD	F-box/FBD/LRR-repeat protein At1g13570 OS=Arabidopsis thaliana OX=3702 GN=At1g13570 PE=2 SV=1	F-box domain-containing protein OS=Populus alba OX=43335 GN=D5086_0000140710 PE=4 SV=1	--	hypothetical protein POPTR_0017s12790g, partial [Populus trichocarpa]
Pca18G003350	Potri.018G036400	GEBV-GD	--	K03029|3.7e-34|lang:109332961|K03029 26S proteasome regulatory subunit N10 | (RefSeq) 26S proteasome non-ATPase regulatory subunit 4 homolog	--	Protein of unknown function (DUF632)	Protein ALTERED PHOSPHATE STARVATION RESPONSE 1 OS=Arabidopsis thaliana OX=3702 GN=APSR1 PE=2 SV=1	Uncharacterized protein OS=Populus alba OX=43335 GN=D5086_0000076060 PE=4 SV=1	Function unknown	hypothetical protein POPTR_0018s00880g [Populus trichocarpa]
Pca18G003360	Potri.018G036500	GEBV-GD	Molecular Function: chromatin binding (GO:0003682);; Molecular Function: RNA binding (GO:0003723);; Biological Process: negative regulation of chromatin silencing (GO:0031936);; Biological Process: regulation of histone H3-K9 methylation (GO:0051570);; Biological Process: negative regulation of DNA methylation (GO:1905642);;	--	--	BAH domain	Protein ANTI-SILENCING 1 OS=Arabidopsis thaliana OX=3702 GN=ASI1 PE=4 SV=2	Uncharacterized protein OS=Populus trichocarpa OX=3694 GN=POPTR_018G036500 PE=4 SV=1	Function unknown	hypothetical protein POPTR_0018s00870g [Populus trichocarpa]
Pca18G004570	Potri.018G051500	GEBV-PH	--	--	--	--	--	Uncharacterized protein OS=Populus trichocarpa OX=3694 GN=POPTR_018G051500 PE=4 SV=1	--	hypothetical protein POPTR_0018s05340g [Populus trichocarpa]
Pca18G004580	Potri.018G051600	GEBV-PH	Biological Process: RNA splicing, via endonucleolytic cleavage and ligation (GO:0000394);; Molecular Function: double-stranded DNA binding (GO:0003690);; Molecular Function: RNA binding (GO:0003723);; Cellular Component: mitochondrion (GO:0005739);; Biological Process: regulation of transcription, DNA-templated (GO:0006355);; Cellular Component: chloroplast (GO:0009507);; Biological Process: chlo…	K15032|1.4e-17|eus:EUTSA_v10023838mg|K15032 mTERF domain-containing protein, mitochondrial | (RefSeq) hypothetical protein	--	mTERF	Transcription termination factor MTERF15, mitochondrial OS=Arabidopsis thaliana OX=3702 GN=MTERF15 PE=2 SV=1	Uncharacterized protein OS=Populus trichocarpa OX=3694 GN=POPTR_018G051600 PE=3 SV=2	Transcription	mitochondrial transcription termination factor-related family protein [Populus trichocarpa]
Pca18G007720	-	GEBV-PH	Molecular Function: nucleic acid binding (GO:0003676);; Molecular Function: RNA-DNA hybrid ribonuclease activity (GO:0004523);; Biological Process: DNA integration (GO:0015074);;	K01213|6.9e-43|ghi:107942088|K01213 galacturan 1,4-alpha-galacturonidase [EC:3.2.1.67] | (RefSeq) polygalacturonase-like	General function prediction only	Reverse transcriptase-like	Retrovirus-related Pol polyprotein from transposon 412 OS=Drosophila melanogaster OX=7227 GN=POL PE=4 SV=1	Ribonuclease H OS=Cicer arietinum OX=3827 GN=LOC113786780 PE=4 SV=1	Replication, recombination and repair	PREDICTED: LOW QUALITY PROTEIN: uncharacterized protein LOC105109457 [Populus euphratica]
Pca18G009620	Potri.018G107500	GEBV-PH	Molecular Function: cysteine-type endopeptidase activity (GO:0004197);; Molecular Function: thiol-dependent ubiquitin-specific protease activity (GO:0004843);; Cellular Component: nucleus (GO:0005634);; Cellular Component: cytosol (GO:0005829);; Biological Process: ubiquitin-dependent protein catabolic process (GO:0006511);; Biological Process: protein deubiquitination (GO:0016579);;	K11855|0.0e+00|pop:7493399|K11855 ubiquitin carboxyl-terminal hydrolase 36/42 [EC:3.4.19.12] | (RefSeq) ubiquitin carboxyl-terminal hydrolase 23 isoform X1	Posttranslational modification, protein turnover, chaperones	Ubiquitin carboxyl-terminal hydrolase	Ubiquitin carboxyl-terminal hydrolase 23 OS=Arabidopsis thaliana OX=3702 GN=UBP23 PE=2 SV=2	Ubiquitin carboxyl-terminal hydrolase OS=Populus trichocarpa OX=3694 GN=POPTR_018G107500 PE=3 SV=1	Posttranslational modification, protein turnover, chaperones	hypothetical protein POPTR_0018s11680g [Populus trichocarpa]
Pca18G009630	Potri.018G107600	GEBV-PH	Biological Process: protein homooligomerization (GO:0051260);;	K11253|3.2e-22|osa:9266481|K11253 histone H3 | (RefSeq) histone H3.2	General function prediction only	BTB/POZ domain	BTB/POZ domain-containing protein At2g24240 OS=Arabidopsis thaliana OX=3702 GN=At2g24240 PE=2 SV=1	BTB domain-containing protein OS=Populus trichocarpa OX=3694 GN=POPTR_018G107600 PE=4 SV=1	Function unknown	hypothetical protein POPTR_0018s11700g [Populus trichocarpa]
Pca19G006070	--	GEBV-GD	Molecular Function: magnesium ion binding (GO:0000287);; Molecular Function: terpene synthase activity (GO:0010333);;	K15803|1.1e-237|pop:18108164|K15803 (-)-germacrene D synthase [EC:4.2.3.75] | (RefSeq) probable terpene synthase 6	--	Terpene synthase family, metal binding domain	Probable terpene synthase 6 OS=Ricinus communis OX=3988 GN=TPS6 PE=3 SV=1	Uncharacterized protein OS=Populus trichocarpa OX=3694 GN=POPTR_019G023100 PE=4 SV=1	Function unknown	terpene synthase/cyclase family protein [Populus trichocarpa]
Pca19G006080	--	GEBV-GD	--	--	--	--	--	60I2G03 protein OS=Populus deltoides OX=3696 GN=60I2G03 PE=4 SV=1	--	60I2G03 [Populus deltoides]
Pca19G006290	--	GEBV-GD	Biological Process: cytokinin biosynthetic process (GO:0009691);; Cellular Component: integral component of membrane (GO:0016021);; Molecular Function: hydrolase activity (GO:0016787);;	K22522|1.8e-38|aof:109835638|K22522 cytokinin riboside 5'-monophosphate phosphoribohydrolase [EC:3.2.2.-] | (RefSeq) cytokinin riboside 5'-monophosphate phosphoribohydrolase LOG7-like	--	Possible lysine decarboxylase	Probable cytokinin riboside 5&apos;-monophosphate phosphoribohydrolase LOGL3 OS=Oryza sativa subsp. japonica OX=39947 GN=LOGL3 PE=2 SV=1	Cytokinin riboside 5'-monophosphate phosphoribohydrolase (Fragment) OS=Parasponia andersonii OX=3476 GN=PanWU01x14_059790 PE=3 SV=1	Carbohydrate transport and metabolism	integrase [Populus trichocarpa]
a Gene models are annotated using v3.1 of the P. trichocarpa genome.
b GWAS traits used to localize candidate genes

## Sheet: Table S5
Supplementary table S5: KEGG enrichment results of GWAS candidate genes
Pathway	Pvalue	Pathway ID	Genes
Arginine biosynthesis	0.016614	ko00220	Pca03G006430;Pca17G004590
D-Amino acid metabolism	0.025479	ko00470	Pca06G009230
2-Oxocarboxylic acid metabolism	0.042016	ko01210	Pca03G006430;Pca17G004590
Carbon fixation in photosynthetic organisms	0.06235	ko00710	Pca02G020350;Pca03G006430
Endocytosis	0.072859	ko04144	Pca01G017670;Pca04G016920;Pca11G008620
Lysine biosynthesis	0.077983	ko00300	Pca06G009230
Glycerophospholipid metabolism	0.089786	ko00564	Pca01G017670;Pca13G013110
Arachidonic acid metabolism	0.09821	ko00590	Pca12G009540
Glycosylphosphatidylinositol (GPI)-anchor biosynthesis	0.10154	ko00563	Pca16G011940
RNA degradation	0.106983	ko03018	Pca06G005740;Pca11G007690
Biosynthesis of amino acids	0.123507	ko01230	Pca03G006430;Pca06G009230;Pca17G004590
Ether lipid metabolism	0.130974	ko00565	Pca01G017670
Folate biosynthesis	0.146922	ko00790	Pca12G009540
Sphingolipid metabolism	0.159477	ko00600	Pca04G013100
Carbon metabolism	0.17654	ko01200	Pca02G020350;Pca03G006130;Pca03G006430
Carotenoid biosynthesis	0.202028	ko00906	Pca04G013090
Sesquiterpenoid and triterpenoid biosynthesis	0.207935	ko00909	Pca19G006070
Circadian rhythm - plant	0.207935	ko04712	Pca05G015040
Stilbenoid, diarylheptanoid and gingerol biosynthesis	0.216715	ko00945	Pca17G000940
Aminoacyl-tRNA biosynthesis	0.239673	ko00970	Pca02G017520
Alanine, aspartate and glutamate metabolism	0.250907	ko00250	Pca03G006430
Flavonoid biosynthesis	0.270181	ko00941	Pca17G000940
Phosphatidylinositol signaling system	0.345054	ko04070	Pca13G013110
Glycerolipid metabolism	0.347499	ko00561	Pca13G013110
Nucleotide excision repair	0.347499	ko03420	Pca06G012760
Glyoxylate and dicarboxylate metabolism	0.354781	ko00630	Pca03G006130
Protein processing in endoplasmic reticulum	0.355033	ko04141	Pca03G006280;Pca06G012760
Phagosome	0.385438	ko04145	Pca09G006040
Peroxisome	0.419065	ko04146	Pca03G006130
Pyruvate metabolism	0.442588	ko00620	Pca02G020350
mRNA surveillance pathway	0.50777	ko03015	Pca14G013520
Pentose and glucuronate interconversions	0.515152	ko00040	Pca03G006440
Ribosome	0.54941	ko03010	Pca03G006290;Pca17G008200
Ubiquitin mediated proteolysis	0.601907	ko04120	Pca06G012760
Starch and sucrose metabolism	0.63808	ko00500	Pca04G007710
Phenylpropanoid biosynthesis	0.656929	ko00940	Pca17G000940
Biosynthesis of secondary metabolites	0.667349	ko01110	Pca01G017670;Pca03G006130;Pca04G013090;Pca06G009230;Pca13G013110;Pca17G000940;Pca17G004590
Metabolic pathways	0.709596	ko01100	Pca01G017670;Pca02G020350;Pca03G006130;Pca03G006430;Pca03G006440;Pca04G007710;Pca04G013100;Pca06G009230;Pca12G009540;Pca13G013110;Pca16G011940;Pca17G000940;Pca17G004590
Plant hormone signal transduction	0.794622	ko04075	Pca02G019330
Plant-pathogen interaction	0.796214	ko04626	Pca12G006190

## Sheet: Table S6
Supplementary table S6: The average Ratio-GD and Ratio-PH of the 34 regional Populus cathayana populations
Region	Ratio-PH	Ratio-GD
Badi	1.23357	1.19214
Banjita	1.35833	1.21167
Changan	1.30571	1.19429
Datong	1.18545	1.13455
Fangshan	1.21812	1.15187
Fengning	1.17	1.1575
Fengzhen	1.104	1.104
Guangling	1.23308	1.17692
Huangyuan	1.17	1.1475
Huangzhong	1.13769	1.09923
Jiangou	1.33125	1.2525
Jiuzaigou	1.243	1.227
Lanqikalun	1.19	1.2
Lantian	1.15857	1.13286
Ledu	1.23909	1.19818
Liangcheng	1.205	1.18667
Linxia	1.22714	1.12857
Longquan	1.4525	1.307
Meilin	1.19813	1.17188
Ningcheng	1.269	1.2515
Niuwei	1.18857	1.12214
Qiliyu	1.20941	1.16412
QinGuanglingong	1.2515	1.204
Sujiadian	1.216	1.1985
Taibai	1.2175	1.17625
Weichang	1.2	1.13
Wutaishan	1.13067	1.11733
Xiaolongmen	1.243	1.187
Xiaowutai	1.27533	1.19933
Yixian	1.132	1.116
Yonghe	1.27308	1.21846
Youyu	1.23944	1.18889
Zhangye	1.24429	1.18143
Zhulu	1.39	1.289

## Sheet: Table S7
Supplementary table S7: Transcriptome sample quality control results
Sample_id	Clean_data(G)	Q20(%)	Q30(%)	GC pct(%)	Total map(%)
A11	6.12	97.49	92.92	43.36	84.48
A12	6.33	97.75	93.46	43.52	86.73
A13	6.13	97.81	93.6	43.94	87.49
A14	5.92	97.79	93.42	43.89	88.29
A15	6.1	97.49	92.82	43.82	88.23
A16	6.04	97.65	93.26	42.78	85.72
A21	6.01	97.72	93.38	43.3	86.48
A22	5.78	97.58	93.01	43.52	85.67
A23	7.35	97.72	93.77	43.29	82.34
A24	6.29	97.44	92.94	43.53	82.91
A25	6.29	98.16	94.49	43.95	88.69
A26	6.1	98.02	94.2	43.37	86.38
A31	6.36	98.05	94.37	43.18	85.41
A32	6.34	97.98	94.17	43.34	86.19
A33	6.51	97.9	93.99	43.09	84.55
A34	6.16	98.04	94.27	43.46	86.34
A35	5.82	97.92	94.04	43.01	84.72
A36	6.09	97.66	93.72	42.63	81.4
B11	6.16	98.09	94.36	43.22	86.68
B12	5.86	98.08	94.29	43.52	87.04
B13	6.3	98.1	94.34	43.23	87.35
B14	6.32	98.12	94.37	43.69	88.31
B15	5.8	98.14	94.34	43.76	89.77
B16	6.85	98.09	94.27	43.51	88.42
B21	6.11	97.85	93.77	43.03	87.01
B22	6.28	98.06	94.3	43.23	87.76
B23	6.25	98.1	94.39	43.2	87.48
B24	6.43	98.16	94.46	43.8	89
B25	6.02	98.23	94.65	43.8	88.93
B26	5.85	98.13	94.36	43.33	87.87
C11	6.87	98.05	94.18	43.27	87.16
C12	6.77	98.12	94.29	43.4	89.6
C13	5.81	98.15	94.37	43.5	88.63
C14	5.89	98.15	94.4	43.62	88.28
C15	6.15	98.16	94.42	43.36	88.37
C16	5.86	98.14	94.4	43.45	88.09
C21	5.97	97.63	93.05	43.27	87.38
C22	6.36	98.14	94.39	42.48	87.41
C23	5.87	98.24	94.57	43.43	87.31
C24	5.81	98.21	94.56	43.49	88.67
C25	6.02	98.16	94.42	43.48	88.58
C26	5.87	98.21	94.57	43.18	88.18
C31	6.02	98.19	94.48	43.09	86.59
C32	6.41	98.11	94.3	43.86	87.41
C33	6.02	98.15	94.4	43.12	88.55
C34	6.21	98.12	94.37	43.67	89.68
C35	6.22	98.15	94.43	43.47	89.18
C36	6.25	98.09	94.23	43.53	89.67
D11	5.76	98.05	94.21	42.94	88.77
D12	6.13	98.21	94.55	43.17	87.41
D13	6.08	98.21	94.55	43.24	89.32
D14	5.99	98.17	94.37	43.53	88.77
D15	5.88	98.25	94.62	43.29	90.06
D16	6.38	98.19	94.45	43.36	89.15
D21	6.03	98.09	94.32	43.53	88.63
D22	6.27	98.01	94.25	43.35	87.94
D23	6.29	98.06	94.26	43.39	87.48
D24	5.94	98.06	94.27	43.19	89.75
D25	5.89	98.16	94.51	43.56	88.98
D26	5.85	98.12	94.42	43.27	88.9
E11	6.19	98.15	94.32	43.53	88.35
E12	5.72	98.19	94.51	43.3	88.22
E13	6.13	98.14	94.39	43.3	84.64
E14	5.93	98.18	94.43	43.43	86.76
E15	6.44	98.22	94.57	43.16	87.59
E16	6.11	98.16	94.41	43.06	88.62
E21	6.42	98.1	94.25	43.43	87.13
E22	6.21	98.16	94.48	43.41	89.24
E23	6.31	98.12	94.51	43.58	88
E24	6.25	98.1	94.42	43.12	88
E25	5.88	98.06	94.14	43.3	89.39
E26	6.11	98.18	94.54	43.6	88.69
E31	6.09	98.2	94.56	43.75	87.48
E32	5.99	98.19	94.45	43.58	87.29
E33	6.14	98.19	94.47	43.46	87.9
E34	5.85	98.22	94.67	43.3	88.32
E35	5.67	98.2	94.43	43.6	88.43
E36	5.93	98.17	94.41	43.42	86.12
Average	6.1309	98.06	94.22	43.39	87.62
Range	5.67-7.35	97.44-98.25	92.82-94.67	42.48-43.95	81.4-90.06
SD	0.28	0.19	0.43	0.27	1.62

## Sheet: Table S8
Supplementary table S8: Gene ID and functional annotation of the pink module
Gene id	Functional annotation
Potri.001G013700	uncharacterized protein LOC7483279 isoform X1 [Populus trichocarpa]
Potri.001G013900	uncharacterized protein LOC7455771 [Populus trichocarpa]
Potri.001G017000	uncharacterized protein LOC7496042 [Populus trichocarpa]
Potri.001G018300	serine/threonine-protein kinase UCNL [Populus trichocarpa]
Potri.001G021600	uncharacterized protein LOC18094324 isoform X4 [Populus trichocarpa]
Potri.001G026000	trihelix transcription factor ASIL2 [Populus trichocarpa]
Potri.001G030100	PREDICTED: uncharacterized protein LOC105108123 [Populus euphratica]
Potri.001G036900	4-coumarate--CoA ligase 1 [Populus trichocarpa]
Potri.001G038100	probable serine incorporator [Populus trichocarpa]
Potri.001G044200	phosphatidyl-N-methylethanolamine N-methyltransferase [Populus trichocarpa]
Potri.001G056000	ranBP2-type zinc finger protein At1g67325 isoform X1 [Populus trichocarpa]
Potri.001G061900	GSH-induced LITAF domain protein [Populus trichocarpa]
Potri.001G070200	protein vip1 isoform X1 [Populus trichocarpa]
Potri.001G070400	uncharacterized protein LOC7482839 [Populus trichocarpa]
Potri.001G072300	DNA repair RAD52-like protein 2, chloroplastic [Populus trichocarpa]
Potri.001G072600	UPF0664 stress-induced protein C29B12.11c [Populus trichocarpa]
Potri.001G088800	putative uncharacterized protein DDB_G0277255 [Populus trichocarpa]
Potri.001G091500	hypothetical protein POPTR_001G091500 [Populus trichocarpa]
Potri.001G091900	long chain acyl-CoA synthetase 4 [Populus trichocarpa]
Potri.001G098400	protein LURP-one-related 17 [Populus trichocarpa]
Potri.001G099200	DET1- and DDB1-associated protein 1 [Populus trichocarpa]
Potri.001G105100	probable glutathione peroxidase 8 [Populus trichocarpa]
Potri.001G105900	oxalate--CoA ligase [Populus trichocarpa]
Potri.001G108200	pectinesterase 3 [Populus trichocarpa]
Potri.001G118000	maspardin isoform X1 [Populus trichocarpa]
Potri.001G118400	flavonoid 3'-monooxygenase [Populus trichocarpa]
Potri.001G118800	protein ODORANT1 [Populus trichocarpa]
Potri.001G122800	scarecrow-like protein 27 isoform X1 [Populus trichocarpa]
Potri.001G127000	--
Potri.001G127100	uncharacterized protein LOC18094031 isoform X1 [Populus trichocarpa]
Potri.001G127200	Pectinesterase / Pectin methylesterase
Potri.001G127300	rop guanine nucleotide exchange factor 14 isoform X1 [Populus trichocarpa]
Potri.001G138800	mitogen-activated protein kinase kinase 10 [Populus trichocarpa]
Potri.001G139500	alpha,alpha-trehalose-phosphate synthase [UDP-forming] 5 [Populus trichocarpa]
Potri.001G141500	PREDICTED: uncharacterized protein LOC105121563 [Populus euphratica]
Potri.001G149400	uncharacterized protein LOC18096768 [Populus trichocarpa]
Potri.001G150600	uncharacterized protein LOC18094549 [Populus trichocarpa]
Potri.001G155300	transcription factor KUA1 [Populus trichocarpa]
Potri.001G158900	copper-transporting ATPase RAN1 [Populus trichocarpa]
Potri.001G163700	ethylene-responsive transcription factor RAP2-12 [Populus trichocarpa]
Potri.001G168200	probable GTP diphosphokinase RSH2, chloroplastic [Populus trichocarpa]
Potri.001G175800	probable 2-oxoglutarate-dependent dioxygenase AOP1 [Populus trichocarpa]
Potri.001G175900	probable 2-oxoglutarate-dependent dioxygenase AOP1 [Populus trichocarpa]
Potri.001G189500	ABC transporter G family member 29 [Populus trichocarpa]
Potri.001G190800	profilin-3 [Populus trichocarpa]
Potri.001G198000	dihydrolipoyllysine-residue acetyltransferase component 2 of pyruvate dehydrogenase complex, mitochondrial [Populus trichocarpa]
Potri.001G200200	zinc finger protein 865 isoform X1 [Populus trichocarpa]
Potri.001G212100	RING FINGER DOMAIN-CONTAINING
Potri.001G216500	coiled-coil domain-containing protein R3HCC1L isoform X1 [Populus trichocarpa]
Potri.001G218100	serine/threonine-protein kinase Nek5 [Populus trichocarpa]
Potri.001G228100	probable serine/threonine-protein kinase DDB_G0276461 [Populus trichocarpa]
Potri.001G241600	telomere repeat-binding protein 2 isoform X1 [Populus trichocarpa]
Potri.001G252100	phosphoinositide phospholipase C 4 [Populus trichocarpa]
Potri.001G252900	acyl-lipid omega-3 desaturase (cytochrome b5), endoplasmic reticulum [Populus trichocarpa]
Potri.001G257100	calcium-dependent protein kinase 7 isoform X2 [Populus trichocarpa]
Potri.001G257200	--
Potri.001G258700	transcription factor MYB46 [Populus trichocarpa]
Potri.001G269000	uncharacterized protein LOC118047064 [Populus alba]
Potri.001G272100	molybdopterin synthase catalytic subunit [Populus trichocarpa]
Potri.001G272700	tubulin beta-4 chain-like [Populus alba]
Potri.001G277400	F-box protein SKIP23 [Populus trichocarpa]
Potri.001G279500	BAG family molecular chaperone regulator 4 [Populus trichocarpa]
Potri.001G279700	ataxin-7-like protein 3 [Populus trichocarpa]
Potri.001G304800	caffeoyl-CoA O-methyltransferase 2 [Populus trichocarpa]
Potri.001G320500	adenosylhomocysteinase [Populus trichocarpa]
Potri.001G324800	uncharacterized protein At2g33490 [Populus trichocarpa]
Potri.001G333300	probable inactive leucine-rich repeat receptor-like protein kinase At3g03770 [Populus trichocarpa]
Potri.001G349300	serine/threonine-protein kinase BLUS1 isoform X1 [Populus trichocarpa]
Potri.001G350300	PREDICTED: uncharacterized protein LOC105141683 [Populus euphratica]
Potri.001G358200	BAG family molecular chaperone regulator 3 [Populus trichocarpa]
Potri.001G368900	uncharacterized protein LOC7487551 isoform X3 [Populus trichocarpa]
Potri.001G369400	phosphatidylinositol/phosphatidylcholine transfer protein SFH1 isoform X1 [Populus trichocarpa]
Potri.001G375800	transcription factor TCP4 [Populus trichocarpa]
Potri.001G381300	mitogen-activated protein kinase 19 [Populus trichocarpa]
Potri.001G390200	tubby-like F-box protein 7 [Populus trichocarpa]
Potri.001G404500	hypothetical protein POPTR_001G404500 [Populus trichocarpa]
Potri.001G412000	G-type lectin S-receptor-like serine/threonine-protein kinase At4g27290 isoform X1 [Populus trichocarpa]
Potri.001G415300	calcium/calmodulin-regulated receptor-like kinase 1 [Populus trichocarpa]
Potri.001G418500	polyubiquitin [Hevea brasiliensis]
Potri.001G439000	DNA polymerase zeta processivity subunit [Populus trichocarpa]
Potri.001G445400	--
Potri.001G446700	--
Potri.001G454300	probable methyltransferase PMT17 [Populus trichocarpa]
Potri.001G454800	probable receptor-like protein kinase At4g10390 [Populus trichocarpa]
Potri.002G004100	cinnamoyl-CoA reductase 2 [Populus trichocarpa]
Potri.002G005700	Posttranslational modification, protein turnover, chaperones	cysteine protease XCP2 [Populus trichocarpa]
Potri.002G008800	WUSCHEL-related homeobox 8 [Populus trichocarpa]
Potri.002G013900	prolyl endopeptidase [Populus trichocarpa]
Potri.002G014500	F-box protein SKIP23 [Populus trichocarpa]
Potri.002G020200	PREDICTED: uncharacterized protein LOC105132949 [Populus euphratica]
Potri.002G020700	chaperone protein dnaJ 11, chloroplastic [Populus trichocarpa]
Potri.002G022300	putative ER lumen protein-retaining receptor C28H8.4 [Populus trichocarpa]
Potri.002G023800	L10-interacting MYB domain-containing protein [Populus trichocarpa]
Potri.002G023900	endoglucanase 2 [Populus trichocarpa]
Potri.002G024500	indole-3-acetic acid-induced protein ARG7 [Populus trichocarpa]
Potri.002G034400	isoflavone reductase-like protein [Populus trichocarpa]
Potri.002G041700	transcriptional regulator SUPERMAN [Populus trichocarpa]
Potri.002G049700	serine/threonine-protein kinase STY13 isoform X1 [Populus trichocarpa]
Potri.002G062600	hypothetical protein D5086_0000004200 [Populus alba]
Potri.002G065400	probable receptor-like protein kinase At2g42960 [Populus trichocarpa]
Potri.002G071400	protein LAZ1 homolog 1 isoform X1 [Populus trichocarpa]
Potri.002G071800	serine carboxypeptidase-like 42 [Populus trichocarpa]
Potri.002G071900	protein trichome berefringence-like 7 [Populus trichocarpa]
Potri.002G072700	bidirectional sugar transporter SWEET1 [Populus trichocarpa]
Potri.002G072800	bidirectional sugar transporter SWEET1 [Populus trichocarpa]
Potri.002G073500	transcription factor MYB56 [Populus trichocarpa]
Potri.002G077900	probable receptor-like serine/threonine-protein kinase At5g57670 isoform X1 [Populus trichocarpa]
Potri.002G083600	uncharacterized protein At4g08330, chloroplastic [Populus trichocarpa]
Potri.002G084100	long chain acyl-CoA synthetase 9, chloroplastic [Populus trichocarpa]
Potri.002G084900	uncharacterized protein LOC7466475 [Populus trichocarpa]
Potri.002G096800	transcription factor MYB93 [Populus trichocarpa]
Potri.002G099200	phospho-2-dehydro-3-deoxyheptonate aldolase 1, chloroplastic [Populus trichocarpa]
Potri.002G099900	VQ motif-containing protein 9 [Populus trichocarpa]
Potri.002G102700	transport inhibitor response 1-like protein [Populus trichocarpa]
Potri.002G102800	GEM-like protein 1 [Populus trichocarpa]
Potri.002G104200	uncharacterized protein LOC7467193 isoform X1 [Populus trichocarpa]
Potri.002G116300	phytosulfokines [Populus trichocarpa]
Potri.002G117200	70 kDa peptidyl-prolyl isomerase isoform X1 [Populus trichocarpa]
Potri.002G123500	kinesin-like protein KIN-4A [Populus trichocarpa]
Potri.002G129300	probable disease resistance protein At4g33300 [Populus trichocarpa]
Potri.002G132900	probable galacturonosyltransferase-like 1 [Populus trichocarpa]
Potri.002G141700	malate dehydrogenase, cytoplasmic isoform X1 [Populus trichocarpa]
Potri.002G142600	uncharacterized protein LOC7453943 [Populus trichocarpa]
Potri.002G143800	zinc finger protein ZAT9 [Populus trichocarpa]
Potri.002G159200	uncharacterized protein LOC7494072 [Populus trichocarpa]
Potri.002G160700	ATG8-interacting protein 2 [Populus trichocarpa]
Potri.002G176300	homeobox-leucine zipper protein ATHB-7 [Populus trichocarpa]
Potri.002G177500	uncharacterized protein LOC7487733 [Populus trichocarpa]
Potri.002G178700	NAC domain-containing protein 43 [Populus trichocarpa]
Potri.002G184900	germin-like protein subfamily 2 member 4 [Populus trichocarpa]
Potri.002G188000	--
Potri.002G188600	pto-interacting protein 1 [Populus trichocarpa]
Potri.002G189000	similar to S-adenosylmethionine synthetase 1
Potri.002G203200	exocyst complex component SEC15B-like [Populus alba]
Potri.002G216400	3-ketoacyl-CoA thiolase 2, peroxisomal [Populus trichocarpa]
Potri.002G230600	solute carrier family 35 member F1 [Populus trichocarpa]
Potri.002G242500	cytochrome b5 [Populus trichocarpa]
Potri.002G247100	GTP cyclohydrolase 1 [Populus trichocarpa]
Potri.002G250000	dCTP pyrophosphatase 1 [Populus trichocarpa]
Potri.002G253000	two-component response regulator ARR22 [Populus trichocarpa]
Potri.002G263100	Function unknown	uncharacterized protein LOC18096580 [Populus trichocarpa]
Potri.003G003200	PTHR31669:SF34 - PROTEIN FAR1-RELATED SEQUENCE 11
Potri.003G003300	nicotinamidase 2-like [Populus alba]
Potri.003G012100	uncharacterized protein LOC18096678 [Populus trichocarpa]
Potri.003G018500	uncharacterized protein LOC118046095 [Populus alba]
Potri.003G018600	--
Potri.003G026500	uncharacterized protein LOC112326984 [Populus trichocarpa]
Potri.003G055000	uncharacterized protein LOC7478392 isoform X3 [Populus trichocarpa]
Potri.003G067200	uncharacterized protein LOC7475687 [Populus trichocarpa]
Potri.003G069300	peroxisomal (S)-2-hydroxy-acid oxidase GLO4 isoform X1 [Populus trichocarpa]
Potri.003G073700	protein STRUBBELIG-RECEPTOR FAMILY 6 [Populus trichocarpa]
Potri.003G079500	transcription factor KUA1 isoform X2 [Populus trichocarpa]
Potri.003G082500	vesicle-associated protein 2-1 [Populus trichocarpa]
Potri.003G091500	mitochondrial carnitine/acylcarnitine carrier-like protein [Populus trichocarpa]
Potri.003G091800	protein HAIKU1 [Populus trichocarpa]
Potri.003G100300	protein LOW PSII ACCUMULATION 3, chloroplastic [Populus trichocarpa]
Potri.003G103400	ankyrin-3 [Populus trichocarpa]
Potri.003G114100	protein ODORANT1 [Populus trichocarpa]
Potri.003G117000	kinesin-like protein KIN-UA [Populus trichocarpa]
Potri.003G118600	trihelix transcription factor ASIL2 [Populus trichocarpa]
Potri.003G119600	protein STAY-GREEN 1, chloroplastic [Populus trichocarpa]
Potri.003G124300	LIM domain-containing protein WLIM2b [Populus trichocarpa]
Potri.003G124400	remorin [Populus trichocarpa]
Potri.003G130700	uncharacterized protein LOC7465875 [Populus trichocarpa]
Potri.003G130900	E3 ubiquitin-protein ligase RHA1B [Populus trichocarpa]
Potri.003G133400	uncharacterized protein LOC7497811 [Populus trichocarpa]
Potri.003G133600	reticulon-like protein B1 [Populus trichocarpa]
Potri.003G141900	probable serine/threonine-protein kinase clkA [Populus trichocarpa]
Potri.003G143800	unknown [Populus trichocarpa]
Potri.003G145500	oligopeptide transporter 7 [Populus trichocarpa]
Potri.003G149700	transcription factor JUNGBRUNNEN 1 [Populus trichocarpa]
Potri.003G161900	uncharacterized protein LOC7496524 [Populus trichocarpa]
Potri.003G164800	protein LAX PANICLE 2 isoform X2 [Populus trichocarpa]
Potri.003G165900	GSH-induced LITAF domain protein [Populus trichocarpa]
Potri.003G166300	uncharacterized protein At2g33490 isoform X2 [Populus trichocarpa]
Potri.003G181400	cinnamoyl-CoA reductase 1 [Populus trichocarpa]
Potri.003G183900	shikimate O-hydroxycinnamoyltransferase [Populus trichocarpa]
Potri.003G185000	--
Potri.003G188500	4-coumarate:CoA ligase [Populus trichocarpa]
Potri.003G192900	WAT1-related protein At3g28050 [Populus trichocarpa]
Potri.003G194800	E3 UBIQUITIN-PROTEIN LIGASE KEG
Potri.003G207100	protein FAR1-RELATED SEQUENCE 4 isoform X1 [Populus trichocarpa]
Potri.003G217700	F-box/kelch-repeat protein At1g55270 [Populus trichocarpa]
Potri.003G220900	arabinogalactan peptide 13 [Populus trichocarpa]
Potri.003G223700	--
Potri.003G223800	LOW QUALITY PROTEIN: kinesin-like protein KIN-14T [Populus trichocarpa]
Potri.004G001800	uncharacterized protein LOC18097320 [Populus trichocarpa]
Potri.004G009600	unknown [Populus trichocarpa]
Potri.004G012700	AAA-ATPase ASD, mitochondrial [Populus trichocarpa]
Potri.004G013400	arogenate dehydratase/prephenate dehydratase 1, chloroplastic isoform X1 [Populus trichocarpa]
Potri.004G014100	starch synthase 3, chloroplastic/amyloplastic [Populus trichocarpa]
Potri.004G028000	receptor-like serine/threonine-protein kinase SD1-8 [Populus trichocarpa]
Potri.004G033600	sugar carrier protein C [Populus trichocarpa]
Potri.004G034100	external alternative NAD(P)H-ubiquinone oxidoreductase B2, mitochondrial isoform X1 [Populus trichocarpa]
Potri.004G039100	probable polyol transporter 4 [Populus trichocarpa]
Potri.004G039700	uncharacterized protein LOC18097466 [Populus trichocarpa]
Potri.004G051700	pathogenesis-related genes transcriptional activator PTI5 [Populus trichocarpa]
Potri.004G057100	protein SCAR3 isoform X1 [Populus trichocarpa]
Potri.004G057600	peroxisome biogenesis protein 7 [Populus trichocarpa]
Potri.004G064000	MACPF domain-containing protein CAD1 [Populus trichocarpa]
Potri.004G081100	ALA-interacting subunit 5 isoform X2 [Populus trichocarpa]
Potri.004G083800	uncharacterized protein LOC7487404 [Populus trichocarpa]
Potri.004G087600	myosin-binding protein 3 isoform X2 [Populus trichocarpa]
Potri.004G089800	DELLA protein GAI [Populus trichocarpa]
Potri.004G099100	mannose-6-phosphate isomerase 1 [Populus trichocarpa]
Potri.004G105700	protein trichome birefringence-like 19 [Populus trichocarpa]
Potri.004G106700	EVI5-like protein isoform X1 [Populus trichocarpa]
Potri.004G112400	F-box/kelch-repeat protein At5g15710 isoform X1 [Populus trichocarpa]
Potri.004G125000	EID1-like F-box protein 2 [Populus trichocarpa]
Potri.004G135200	4,5-DOPA dioxygenase extradiol [Populus trichocarpa]
Potri.004G142000	uncharacterized protein LOC18097797 isoform X1 [Populus trichocarpa]
Potri.004G153700	guanine nucleotide-binding protein subunit beta-2 [Populus trichocarpa]
Potri.004G156000	transcription factor bHLH63 [Populus trichocarpa]
Potri.004G156100	uncharacterized protein LOC7469997 [Populus trichocarpa]
Potri.004G159800	beta-galactosidase 3 isoform X1 [Populus trichocarpa]
Potri.004G168000	triosephosphate isomerase, chloroplastic [Populus trichocarpa]
Potri.004G172500	uncharacterized protein LOC7453637 [Populus trichocarpa]
Potri.004G173800	actin-depolymerizing factor 5 [Populus trichocarpa]
Potri.004G176000	probable ubiquitin-conjugating enzyme E2 23 isoform X1 [Populus trichocarpa]
Potri.004G188100	arogenate dehydratase/prephenate dehydratase 6, chloroplastic [Populus trichocarpa]
Potri.004G188600	uncharacterized protein At4g22758 [Populus trichocarpa]
Potri.004G199300	hypothetical protein POPTR_004G199300 [Populus trichocarpa]
Potri.004G200400	probable CCR4-associated factor 1 homolog 11 [Populus trichocarpa]
Potri.004G200500	transcription repressor OFP6 [Populus trichocarpa]
Potri.004G203400	transcription factor TGA9 isoform X2 [Populus trichocarpa]
Potri.004G207300	calcium-dependent protein kinase 26 [Populus trichocarpa]
Potri.004G207400	uncharacterized protein LOC18098162 [Populus trichocarpa]
Potri.004G212600	hypothetical protein POPTR_004G212600 [Populus trichocarpa]
Potri.004G223100	embryogenesis-associated protein EMB8 [Populus trichocarpa]
Potri.004G227200	non-lysosomal glucosylceramidase isoform X3 [Populus trichocarpa]
Potri.004G235000	uncharacterized protein LOC18098421 [Populus trichocarpa]
Potri.005G025700	Function unknown	REF/SRPP-like protein At3g05500 [Populus trichocarpa]
Potri.005G034100	uncharacterized protein LOC7477156 [Populus trichocarpa]
Potri.005G038800	GDSL esterase/lipase At1g54790 isoform X2 [Populus trichocarpa]
Potri.005G040200	probable LRR receptor-like serine/threonine-protein kinase RKF3 [Populus trichocarpa]
Potri.005G043400	bifunctional 3-dehydroquinate dehydratase/shikimate dehydrogenase, chloroplastic [Populus trichocarpa]
Potri.005G066000	--
Potri.005G073300	phospho-2-dehydro-3-deoxyheptonate aldolase 1, chloroplastic [Populus trichocarpa]
Potri.005G076200	ABC transporter D family member 1 [Populus trichocarpa]
Potri.005G077200	probable trehalose-phosphate phosphatase J [Populus trichocarpa]
Potri.005G078000	type I inositol polyphosphate 5-phosphatase 5 [Populus trichocarpa]
Potri.005G079200	bifunctional aspartate aminotransferase and glutamate/aspartate-prephenate aminotransferase [Populus trichocarpa]
Potri.005G084600	shikimate kinase 1, chloroplastic [Populus trichocarpa]
Potri.005G099900	phosphoserine aminotransferase 2, chloroplastic [Populus trichocarpa]
Potri.005G108200	NEP1-interacting protein-like 1 [Populus trichocarpa]
Potri.005G110900	3-dehydroquinate synthase, chloroplastic [Populus trichocarpa]
Potri.005G115100	hypothetical protein POPTR_005G115100 [Populus trichocarpa]
Potri.005G117600	GATA transcription factor 5 [Populus trichocarpa]
Potri.005G121200	syntaxin-112 [Populus trichocarpa]
Potri.005G126400	BES1/BZR1 homolog protein 2 [Populus trichocarpa]
Potri.005G131200	extra-large guanine nucleotide-binding protein 1 [Populus trichocarpa]
Potri.005G134900	LOB domain-containing protein 36 [Populus trichocarpa]
Potri.005G141600	cysteine proteinase COT44 [Populus trichocarpa]
Potri.005G147300	protein NETWORKED 2D [Populus trichocarpa]
Potri.005G162800	phospho-2-dehydro-3-deoxyheptonate aldolase 1, chloroplastic [Populus trichocarpa]
Potri.005G186400	transcription factor MYB23 [Populus trichocarpa]
Potri.005G186500	scarecrow-like protein 1 [Populus trichocarpa]
Potri.005G187900	putative UDP-glucuronate:xylan alpha-glucuronosyltransferase 3 [Populus trichocarpa]
Potri.005G192900	G-box-binding factor 4 isoform X2 [Populus trichocarpa]
Potri.005G198400	uncharacterized protein LOC7492493 [Populus trichocarpa]
Potri.005G201800	mitogen-activated protein kinase 20 [Populus trichocarpa]
Potri.005G207000	uncharacterized oxidoreductase At1g06690, chloroplastic [Populus trichocarpa]
Potri.005G210200	protein TIME FOR COFFEE isoform X1 [Populus trichocarpa]
Potri.005G214900	--
Potri.005G215400	protein SPIRRIG [Populus trichocarpa]
Potri.005G220700	cytochrome P450 94A1 [Populus trichocarpa]
Potri.005G221400	zinc finger protein 11 [Populus trichocarpa]
Potri.005G228500	tubby-like F-box protein 5 isoform X1 [Populus trichocarpa]
Potri.005G247600	enoyl-CoA hydratase 2, peroxisomal isoform X2 [Populus trichocarpa]
Potri.005G249700	uncharacterized protein LOC7494685 isoform X2 [Populus trichocarpa]
Potri.005G257700	hypothetical protein POPTR_005G257700 [Populus trichocarpa]
Potri.005G259700	uncharacterized protein LOC7458447 [Populus trichocarpa]
Potri.006G000800	G2-like family protein [Populus trichocarpa]
Potri.006G009000	uclacyanin 1 [Populus trichocarpa]
Potri.006G015400	ras-related protein RABA5a [Populus trichocarpa]
Potri.006G021600	hypothetical protein POPTR_006G021600 [Populus trichocarpa]
Potri.006G021700	OTU domain-containing protein DDB_G0284757 [Populus trichocarpa]
Potri.006G035400	tubulin beta-5 chain [Populus trichocarpa]
Potri.006G036200	butyrate--CoA ligase AAE11, peroxisomal [Populus trichocarpa]
Potri.006G036300	butyrate--CoA ligase AAE11, peroxisomal isoform X1 [Populus trichocarpa]
Potri.006G037900	hypothetical protein POPTR_006G037900 [Populus trichocarpa]
Potri.006G038000	hypothetical protein POPTR_006G038000 [Populus trichocarpa]
Potri.006G049200	heat stress transcription factor B-3 [Populus trichocarpa]
Potri.006G049700	AP2-like ethylene-responsive transcription factor At2g41710 isoform X4 [Populus trichocarpa]
Potri.006G051500	protein N-terminal glutamine amidohydrolase [Populus trichocarpa]
Potri.006G051700	leucine-rich repeat receptor-like tyrosine-protein kinase PXC3 [Populus trichocarpa]
Potri.006G052900	calcium-dependent protein kinase 32 isoform X1 [Populus trichocarpa]
Potri.006G056100	--
Potri.006G056200	hypothetical protein POPTR_006G056200 [Populus trichocarpa]
Potri.006G056300	serine/threonine-protein kinase Nek6 isoform X1 [Populus trichocarpa]
Potri.006G059500	CDK5RAP3-like protein [Populus alba]
Potri.006G059700	large proline-rich protein bag6 isoform X1 [Populus trichocarpa]
Potri.006G060700	hypothetical protein POPTR_006G060700 [Populus trichocarpa]
Potri.006G062000	triphosphate tunel metalloenzyme 3 isoform X2 [Populus trichocarpa]
Potri.006G064200	calmodulin-binding receptor-like cytoplasmic kinase 3 [Populus trichocarpa]
Potri.006G081400	probable protein phosphatase 2C 44 isoform X1 [Populus trichocarpa]
Potri.006G085600	transcription factor MYB3R-3 isoform X1 [Populus alba]
Potri.006G086300	RHOMBOID-like protein 1 [Populus trichocarpa]
Potri.006G087200	vestitone reductase [Populus trichocarpa]
Potri.006G096800	protein NRT1/ PTR FAMILY 8.1 isoform X1 [Populus trichocarpa]
Potri.006G108200	probable serine/threonine-protein kinase PBL1 [Populus trichocarpa]
Potri.006G108300	B3 domain-containing transcription repressor VAL2 [Populus trichocarpa]
Potri.006G114800	monodehydroascorbate reductase [Populus trichocarpa]
Potri.006G115300	uncharacterized protein LOC18100063 [Populus trichocarpa]
Potri.006G122300	serine/threonine protein phosphatase 2A 57 kDa regulatory subunit B' beta isoform [Populus trichocarpa]
Potri.006G126800	phenylalanine ammonia-lyase [Populus trichocarpa]
Potri.006G128000	probable aquaporin PIP2-2 [Populus trichocarpa]
Potri.006G128200	aquaporin PIP2-1 [Populus trichocarpa]
Potri.006G130300	unknown [Populus trichocarpa]
Potri.006G135800	uncharacterized protein LOC18100275 [Populus trichocarpa]
Potri.006G142400	O-fucosyltransferase 35 [Populus trichocarpa]
Potri.006G150600	cytidine deaminase 1 [Populus trichocarpa]
Potri.006G150700	thioredoxin-like 2, chloroplastic [Populus trichocarpa]
Potri.006G154000	vacuolar protein sorting-associated protein 32 homolog 2 [Populus trichocarpa]
Potri.006G167200	NADPH--cytochrome P450 reductase 2 [Populus trichocarpa]
Potri.006G175200	protein SUPPRESSOR OF MAX2 1 [Populus trichocarpa]
Potri.006G185000	eukaryotic translation initiation factor 5A [Populus trichocarpa]
Potri.006G188100	alpha/beta hydrolase domain-containing protein 17B [Populus trichocarpa]
Potri.006G201600	uncharacterized protein LOC7497652 [Populus trichocarpa]
Potri.006G211000	auxin-responsive protein SAUR15 [Populus trichocarpa]
Potri.006G211200	rho GTPase-activating protein 5 isoform X1 [Populus trichocarpa]
Potri.006G219200	copper transporter 5.1 [Populus trichocarpa]
Potri.006G219500	guanine nucleotide-binding protein alpha-1 subunit [Populus trichocarpa]
Potri.006G221900	NAD(P)H-quinone oxidoreductase subunit U, chloroplastic isoform X1 [Populus trichocarpa]
Potri.006G224900	nuclear speckle RNA-binding protein A [Populus trichocarpa]
Potri.006G226100	cytokinin riboside 5'-monophosphate phosphoribohydrolase LOG8 [Populus trichocarpa]
Potri.006G229300	glycine dehydrogenase (decarboxylating), mitochondrial [Populus trichocarpa]
Potri.006G230800	protein NDL2 isoform X2 [Populus trichocarpa]
Potri.006G232100	ferrochelatase-1, chloroplastic [Populus trichocarpa]
Potri.006G233600	hypothetical protein POPTR_006G233600 [Populus trichocarpa]
Potri.006G240900	protein PEROXIN-4 isoform X1 [Populus trichocarpa]
Potri.006G241600	aspartate aminotransferase, cytoplasmic [Populus trichocarpa]
Potri.006G251800	transcription factor HY5 [Populus trichocarpa]
Potri.006G253500	RNA-dependent RNA polymerase 6 [Populus trichocarpa]
Potri.006G256200	vesicle-associated membrane protein 711 [Populus trichocarpa]
Potri.006G259400	homeobox protein knotted-1-like 3 isoform X1 [Populus trichocarpa]
Potri.006G280000	serine/threonine-protein kinase STY13 [Populus trichocarpa]
Potri.007G014400	NAC domain-containing protein 37 isoform X2 [Populus trichocarpa]
Potri.007G016400	coniferyl aldehyde 5-hydroxylase [Populus trichocarpa]
Potri.007G027600	plant-specific TFIIB-related protein 1 [Populus trichocarpa]
Potri.007G028900	probable protein phosphatase 2C 80 [Populus trichocarpa]
Potri.007G029000	--
Potri.007G029600	probable NAD(P)H dehydrogenase (quinone) FQR1-like 2 isoform X1 [Populus trichocarpa]
Potri.007G033600	CASP-like protein ARALYDRAFT_485429 [Populus trichocarpa]
Potri.007G039500	hypothetical protein POPTR_007G039500 [Populus trichocarpa]
Potri.007G042300	cyclin-dependent kinase inhibitor 1 [Populus trichocarpa]
Potri.007G045400	nicotinate phosphoribosyltransferase 2 [Populus trichocarpa]
Potri.007G046100	filament-like plant protein 7 isoform X1 [Populus trichocarpa]
Potri.007G047400	probable WRKY transcription factor 7 isoform X1 [Populus trichocarpa]
Potri.007G047700	UPF0481 protein At3g47200 [Populus trichocarpa]
Potri.007G048200	F-BOX PROTEIN SKIP2
Potri.007G076200	transcription factor SRM1 [Populus trichocarpa]
Potri.007G081000	shikimate kinase, chloroplastic [Populus trichocarpa]
Potri.007G085600	alanine--glyoxylate aminotransferase 2 homolog 1, mitochondrial [Populus trichocarpa]
Potri.007G098500	filament-like plant protein 3 [Populus trichocarpa]
Potri.007G126500	similar to isoleucyl-tRNA synthetase
Potri.007G126600	probable glutathione peroxidase 2 [Populus trichocarpa]
Potri.007G126800	inositol transporter 1 [Populus trichocarpa]
Potri.007G127300	uncharacterized protein LOC7491766 [Populus trichocarpa]
Potri.007G128600	calmodulin-like protein 3 [Populus trichocarpa]
Potri.007G128800	protein FAR1-RELATED SEQUENCE 5 [Populus trichocarpa]
Potri.007G131100	flowering time control protein FPA isoform X1 [Populus trichocarpa]
Potri.007G131500	calreticulin-3 [Populus trichocarpa]
Potri.007G131600	uncharacterized protein LOC7491736 isoform X1 [Populus trichocarpa]
Potri.007G139300	transmembrane E3 ubiquitin-protein ligase 1 isoform X1 [Populus trichocarpa]
Potri.007G146400	similar to expressed protein in Arabidopsis thaliana
Potri.008G011300	ETHYLENE INSENSITIVE 3-like 1 protein [Populus trichocarpa]
Potri.008G017800	exocyst complex component EXO70A1 [Populus trichocarpa]
Potri.008G021000	uncharacterized protein LOC18101305 [Populus trichocarpa]
Potri.008G021200	uncharacterized protein LOC7486912 [Populus trichocarpa]
Potri.008G029800	myosin-7B [Populus trichocarpa]
Potri.008G034600	uncharacterized protein LOC7494931 [Populus trichocarpa]
Potri.008G035800	ras-related protein RABF1 [Populus trichocarpa]
Potri.008G038200	phenylalanine ammonia-lyase G4 [Populus trichocarpa]
Potri.008G038600	BTB/POZ domain-containing protein At5g03250 [Populus trichocarpa]
Potri.008G039100	ubiquitin-like protein 5 [Populus trichocarpa]
Potri.008G041300	probable ubiquitin-conjugating enzyme E2 C [Populus trichocarpa]
Potri.008G042100	uncharacterized protein LOC7479892 isoform X1 [Populus trichocarpa]
Potri.008G043400	nucleolar complex protein 2 homolog isoform X2 [Populus trichocarpa]
Potri.008G056100	uncharacterized protein LOC7487960 [Populus trichocarpa]
Potri.008G057500	protein FIZZY-RELATED 3 isoform X1 [Populus trichocarpa]
Potri.008G057900	peptidyl-prolyl cis-trans isomerase FKBP20-1 [Populus trichocarpa]
Potri.008G060500	probable glycosyltransferase At5g03795 [Populus trichocarpa]
Potri.008G063000	immediate early response 3-interacting protein 1 [Populus trichocarpa]
Potri.008G064000	laccase-4 [Populus trichocarpa]
Potri.008G068700	putative serine/threonine-protein kinase-like protein CCR3 [Populus trichocarpa]
Potri.008G069700	uncharacterized protein LOC7488026 [Populus trichocarpa]
Potri.008G082100	ALA-interacting subunit 1 [Populus trichocarpa]
Potri.008G085600	unknown [Populus trichocarpa]
Potri.008G086000	zinc-finger homeodomain protein 11 [Populus trichocarpa]
Potri.008G095500	ureide permease 1 isoform X2 [Populus trichocarpa]
Potri.008G096800	pre-mRNA-splicing factor ATP-dependent RNA helicase DEAH10 [Populus trichocarpa]
Potri.008G099300	S-adenosylmethionine synthase 3 [Populus trichocarpa]
Potri.008G106700	bZIP transcription factor 53 [Populus trichocarpa]
Potri.008G109200	ACT domain-containing protein ACR4-like isoform X1 [Populus alba]
Potri.008G121700	uncharacterized protein LOC7482844 [Populus trichocarpa]
Potri.008G123600	probable protein phosphatase 2C 15 isoform X1 [Populus trichocarpa]
Potri.008G125400	hypothetical protein POPTR_008G125400 [Populus trichocarpa]
Potri.008G125800	uncharacterized PKHD-type hydroxylase At1g22950 isoform X1 [Populus trichocarpa]
Potri.008G126900	vacuolar-sorting protein BRO1 [Populus trichocarpa]
Potri.008G127600	probable ribose-5-phosphate isomerase 2 [Populus trichocarpa]
Potri.008G129400	auxin efflux carrier component 3 [Populus trichocarpa]
Potri.008G133900	ubiquitin-conjugating enzyme E2 variant 1A [Populus trichocarpa]
Potri.008G143600	protein SLOW GREEN 1, chloroplastic [Populus trichocarpa]
Potri.008G144900	inactive leucine-rich repeat receptor-like serine/threonine-protein kinase At1g60630 [Populus trichocarpa]
Potri.008G146700	uncharacterized protein LOC7457853 [Populus trichocarpa]
Potri.008G149300	E3 ubiquitin-protein ligase RHF1A isoform X1 [Populus trichocarpa]
Potri.008G155800	protein RDM1 [Populus trichocarpa]
Potri.008G156600	PREDICTED: sulfate transporter 3.1-like [Populus euphratica]
Potri.008G159300	calmodulin-like protein 11 [Populus trichocarpa]
Potri.008G164800	--
Potri.008G168100	casein kinase 1-like protein 10 isoform X2 [Populus trichocarpa]
Potri.008G177500	uncharacterized protein LOC7494780 isoform X1 [Populus trichocarpa]
Potri.008G181800	F21J9.14
Potri.008G183600	E3 ubiquitin-protein ligase RGLG5 isoform X1 [Populus trichocarpa]
Potri.008G185600	uncharacterized protein LOC7473208 [Populus trichocarpa]
Potri.008G192900	formin-like protein 4 isoform X1 [Populus trichocarpa]
Potri.008G198000	uncharacterized protein LOC7473267 [Populus trichocarpa]
Potri.008G198100	uncharacterized protein LOC7491253 [Populus trichocarpa]
Potri.008G198600	peptide methionine sulfoxide reductase B5 [Populus trichocarpa]
Potri.008G210900	ethylene-responsive transcription factor RAP2-3 [Populus trichocarpa]
Potri.009G009800	BEL1-like homeodomain protein 3 isoform X1 [Populus trichocarpa]
Potri.009G010600	exosome complex component RRP41-like [Populus trichocarpa]
Potri.009G017400	BEL1-like homeodomain protein 1 [Populus trichocarpa]
Potri.009G018100	la-related protein 1A [Populus trichocarpa]
Potri.009G018900	vesicle-associated membrane protein 714 [Populus trichocarpa]
Potri.009G021800	4-diphosphocytidyl-2-C-methyl-D-erythritol kinase, chloroplastic/chromoplastic [Populus trichocarpa]
Potri.009G033300	scarecrow-like protein 14 [Populus trichocarpa]
Potri.009G034500	laccase-2 [Populus trichocarpa]
Potri.009G042100	acyl-coenzyme A thioesterase 13 [Populus trichocarpa]
Potri.009G068600	hydroxymethylglutaryl-CoA lyase, mitochondrial [Populus trichocarpa]
Potri.009G074300	BAG family molecular chaperone regulator 4 [Populus trichocarpa]
Potri.009G075300	ethylene-overproduction protein 1 [Populus trichocarpa]
Potri.009G078500	uncharacterized protein LOC7478779 isoform X1 [Populus trichocarpa]
Potri.009G080500	protein RMD5 homolog isoform X2 [Populus trichocarpa]
Potri.009G083800	probable xyloglucan endotransglucosylase/hydrolase protein 10 [Populus trichocarpa]
Potri.009G088100	adenylyl-sulfate kinase 3 [Populus trichocarpa]
Potri.009G090600	PXMP2/4 family protein 4 [Populus trichocarpa]
Potri.009G092500	uncharacterized protein LOC7469613 isoform X1 [Populus trichocarpa]
Potri.009G094900	hypothetical protein POPTR_009G094900 [Populus trichocarpa]
Potri.009G099800	caffeoyl-CoA O-methyltransferase 1 [Populus trichocarpa]
Potri.009G100200	unknown [Populus trichocarpa]
Potri.009G108200	CCG-binding protein 1 [Populus trichocarpa]
Potri.009G115600	probable receptor-like serine/threonine-protein kinase At4g34500 [Populus trichocarpa]
Potri.009G115800	uncharacterized protein At1g01500 [Populus trichocarpa]
Potri.009G120800	BEL1-like homeodomain protein 7 [Populus trichocarpa]
Potri.009G134900	basic leucine zipper 23 [Populus trichocarpa]
Potri.009G137400	probable protein phosphatase 2C 64 [Populus trichocarpa]
Potri.009G144100	zinc finger A20 and AN1 domain-containing stress-associated protein 3 [Populus trichocarpa]
Potri.009G148800	arogenate dehydratase/prephenate dehydratase 6, chloroplastic [Populus trichocarpa]
Potri.009G149900	GABA transporter 1 [Populus trichocarpa]
Potri.009G152700	--
Potri.009G152800	hypothetical protein POPTR_009G152800 [Populus trichocarpa]
Potri.009G157500	probable apyrase 6 [Populus trichocarpa]
Potri.009G159100	--
Potri.009G160200	mRNA-decapping enzyme-like protein isoform X2 [Populus trichocarpa]
Potri.009G168600	calcium-dependent protein kinase 26 [Populus alba]
Potri.009G169800	brefeldin A-inhibited guanine nucleotide-exchange protein 1 isoform X1 [Populus trichocarpa]
Potri.010G019000	bifunctional 3-dehydroquinate dehydratase/shikimate dehydrogenase, chloroplastic isoform X2 [Populus trichocarpa]
Potri.010G020900	RNA POLYMERASE III TRANSCRIPTION INITIATION FACTOR B
Potri.010G036100	peroxidase 6 [Populus trichocarpa]
Potri.010G036200	chaperone protein dnaJ 16 [Populus trichocarpa]
Potri.010G039300	PTHR12374:SF26 - F25A4.19 PROTEIN
Potri.010G039400	--
Potri.010G054100	BAHD acyltransferase At5g47980 [Populus trichocarpa]
Potri.010G061400	GLUTATHIONE S-TRANSFERASE
Potri.010G061600	glutathione transferase GST 23 [Populus trichocarpa]
Potri.010G061900	PTHR11260//PTHR11260:SF327 - GLUTATHIONE S-TRANSFERASE
Potri.010G067100	actin-related protein 2/3 complex subunit 2B [Populus trichocarpa]
Potri.010G070800	putative E3 ubiquitin-protein ligase XBAT35 [Populus trichocarpa]
Potri.010G077700	PRA1 family protein D [Populus trichocarpa]
Potri.010G080600	uncharacterized protein LOC7474168 isoform X2 [Populus trichocarpa]
Potri.010G085700	protein MARD1 [Populus trichocarpa]
Potri.010G087600	imidazoleglycerol-phosphate dehydratase [Populus trichocarpa]
Potri.010G089500	probable linoleate 9S-lipoxygenase 5 isoform X2 [Populus trichocarpa]
Potri.010G089800	sugar transport protein 13 [Populus trichocarpa]
Potri.010G090200	long chain acyl-CoA synthetase 6, peroxisomal isoform X1 [Populus trichocarpa]
Potri.010G091500	protein phosphatase 2C 70 [Populus trichocarpa]
Potri.010G092300	E3 ubiquitin-protein ligase RHF1A [Populus trichocarpa]
Potri.010G097800	alcohol dehydrogenase [NADP(+)] [Populus trichocarpa]
Potri.010G100200	protein NRT1/ PTR FAMILY 8.3 [Populus trichocarpa]
Potri.010G102300	Carbohydrate transport and metabolism	probable xyloglucan endotransglucosylase/hydrolase protein 28 [Populus trichocarpa]
Potri.010G102600	protein OBERON 3 [Populus trichocarpa]
Potri.010G104500	alpha,alpha-trehalose-phosphate synthase [UDP-forming] 6 [Populus trichocarpa]
Potri.010G110700	DELLA protein GAIP [Populus trichocarpa]
Potri.010G112800	auxin efflux carrier component 3 [Populus trichocarpa]
Potri.010G117900	fructose-bisphosphate aldolase 3, chloroplastic [Populus trichocarpa]
Potri.010G120700	unknown [Populus trichocarpa]
Potri.010G121500	nicotinamide adenine dinucleotide transporter 1, chloroplastic [Populus trichocarpa]
Potri.010G125200	homocysteine S-methyltransferase 1 [Populus trichocarpa]
Potri.010G127000	uncharacterized protein LOC7489357 [Populus trichocarpa]
Potri.010G134200	F-box/FBD/LRR-repeat protein At1g13570 [Populus trichocarpa]
Potri.010G137600	transcription factor BIM2 [Populus trichocarpa]
Potri.010G138700	hypothetical protein POPTR_010G138700 [Populus trichocarpa]
Potri.010G148300	hypothetical protein POPTR_010G148300 [Populus trichocarpa]
Potri.010G148500	protein REDUCED WALL ACETYLATION 2 isoform X1 [Populus trichocarpa]
Potri.010G163300	uncharacterized protein LOC18102637 [Populus trichocarpa]
Potri.010G168500	beta-1,3-galactosyltransferase GALT1 [Populus trichocarpa]
Potri.010G169200	uncharacterized protein LOC7492938 [Populus trichocarpa]
Potri.010G176000	isocitrate dehydrogenase [NADP] [Populus trichocarpa]
Potri.010G180500	CMP-sialic acid transporter 2 isoform X1 [Populus trichocarpa]
Potri.010G185200	hypothetical protein POPTR_010G185200 [Populus trichocarpa]
Potri.010G188400	hypothetical protein POPTR_010G188400 [Populus trichocarpa]
Potri.010G188600	putative serine/threonine-protein kinase-like protein CCR3 [Populus trichocarpa]
Potri.010G198100	hypothetical protein POPTR_010G198100 [Populus trichocarpa]
Potri.010G198800	mannose-1-phosphate guanylyltransferase 1 [Populus trichocarpa]
Potri.010G208500	actin-depolymerizing factor 1 [Populus trichocarpa]
Potri.010G221600	unknown [Populus trichocarpa]
Potri.010G225300	serine/threonine-protein kinase PCRK1 [Populus trichocarpa]
Potri.010G226000	amino acid transporter AVT1C isoform X1 [Populus trichocarpa]
Potri.010G228500	ACT domain-containing protein ACR10 [Populus trichocarpa]
Potri.010G231600	hypothetical protein POPTR_010G231600 [Populus trichocarpa]
Potri.010G233700	uncharacterized protein LOC7463484 [Populus trichocarpa]
Potri.010G234100	glucomannan 4-beta-mannosyltransferase 9 [Populus trichocarpa]
Potri.010G235900	uncharacterized protein LOC7491633 isoform X1 [Populus trichocarpa]
Potri.010G237500	R3H domain-containing protein 2 [Populus trichocarpa]
Potri.010G239900	vesicle-associated membrane protein 727 [Populus trichocarpa]
Potri.010G242600	uricase-2 isozyme 1 [Populus trichocarpa]
Potri.011G004700	arogenate dehydratase/prephenate dehydratase 1, chloroplastic [Populus trichocarpa]
Potri.011G007100	peroxisomal membrane protein PMP22 [Populus trichocarpa]
Potri.011G033100	Function unknown	probable NAD(P)H dehydrogenase (quinone) FQR1-like 1 [Populus trichocarpa]
Potri.011G046900	COP1-interacting protein 7 [Populus trichocarpa]
Potri.011G055500	transcription factor TCP14 [Populus trichocarpa]
Potri.011G057200	protein DEHYDRATION-INDUCED 19 isoform X1 [Populus trichocarpa]
Potri.011G057400	uncharacterized protein LOC18103063 [Populus trichocarpa]
Potri.011G058400	NAC domain-containing protein 73 [Populus trichocarpa]
Potri.011G061700	pathogenesis-related genes transcriptional activator PTI5 [Populus trichocarpa]
Potri.011G065700	hypothetical protein POPTR_011G065700 [Populus trichocarpa]
Potri.011G067300	plant cysteine oxidase 4 [Populus trichocarpa]
Potri.011G075500	MACPF domain-containing protein CAD1 [Populus trichocarpa]
Potri.011G082100	putative ALA-interacting subunit 2 [Populus trichocarpa]
Potri.011G105400	B-box zinc finger protein 22 isoform X1 [Populus trichocarpa]
Potri.011G107700	hypothetical protein POPTR_011G107700 [Populus trichocarpa]
Potri.011G112500	bystin isoform X1 [Populus trichocarpa]
Potri.011G120800	E3 ubiquitin-protein ligase RMA3 [Populus trichocarpa]
Potri.011G121200	F-box protein CPR1 [Populus trichocarpa]
Potri.011G122100	stem-specific protein TSJT1 [Populus trichocarpa]
Potri.011G129400	probable NAD(P)H dehydrogenase (quinone) FQR1-like 1 [Populus trichocarpa]
Potri.011G132600	probable galacturonosyltransferase 12 [Populus trichocarpa]
Potri.011G133700	hypothetical protein POPTR_011G133700 [Populus trichocarpa]
Potri.011G142700	unknown [Populus trichocarpa x Populus deltoides]
Potri.011G145200	hypothetical protein D5086_0000283240 [Populus alba]
Potri.011G149200	E3 ubiquitin-protein ligase MARCH2 isoform X1 [Populus trichocarpa]
Potri.011G150400	protein DMR6-LIKE OXYGENASE 1 [Populus trichocarpa]
Potri.011G151500	uncharacterized protein LOC7489081 [Populus trichocarpa]
Potri.011G153600	uncharacterized protein LOC7455041 [Populus trichocarpa]
Potri.011G164200	protein DMR6-LIKE OXYGENASE 1 [Populus trichocarpa]
Potri.011G167700	proteasome activator subunit 4 isoform X1 [Populus trichocarpa]
Potri.012G006400	caffeic acid 3-O-methyltransferase 1 [Populus trichocarpa]
Potri.012G014000	uncharacterized protein LOC7464259 isoform X1 [Populus trichocarpa]
Potri.012G017000	uncharacterized protein LOC7496405 [Populus trichocarpa]
Potri.012G017100	uncharacterized protein LOC7464281 [Populus trichocarpa]
Potri.012G039000	Amino acid transport and metabolism	glutamate decarboxylase [Populus trichocarpa]
Potri.012G043000	potassium channel SKOR isoform X1 [Populus trichocarpa]
Potri.012G043900	glutamine synthetase nodule isozyme [Populus trichocarpa]
Potri.012G055500	cysteine-rich receptor-like protein kinase 10 [Populus trichocarpa]
Potri.012G055700	transcription factor BEE 3 isoform X1 [Populus trichocarpa]
Potri.012G058300	protein MIZU-KUSSEI 1 [Populus trichocarpa]
Potri.012G078400	protein NUCLEAR FUSION DEFECTIVE 2 [Populus trichocarpa]
Potri.012G080000	serine/threonine/tyrosine-protein kinase HT1-like [Populus alba]
Potri.012G081600	pantothenate kinase 2 [Populus trichocarpa]
Potri.012G087800	short-chain dehydrogenase TIC 32, chloroplastic isoform X1 [Populus trichocarpa]
Potri.012G090300	protein-L-isoaspartate O-methyltransferase 1 isoform X2 [Populus trichocarpa]
Potri.012G090800	alpha/beta hydrolase domain-containing protein 17C [Populus trichocarpa]
Potri.012G097100	exocyst complex component EXO70B1 [Populus trichocarpa]
Potri.012G111600	--	respiratory burst oxidase homolog protein C [Populus trichocarpa]
Potri.012G119000	probable E3 ubiquitin-protein ligase ARI10 [Populus trichocarpa]
Potri.012G119200	BOI-related E3 ubiquitin-protein ligase 1 [Populus trichocarpa]
Potri.012G119600	vesicle-associated membrane protein 722 [Populus trichocarpa]
Potri.012G127700	protein ODORANT1 [Populus trichocarpa]
Potri.012G135100	hypothetical protein POPTR_012G135100 [Populus trichocarpa]
Potri.012G139100	E3 ubiquitin-protein ligase XBAT33 isoform X1 [Populus trichocarpa]
Potri.013G001800	hypothetical protein POPTR_013G001800 [Populus trichocarpa]
Potri.013G001900	hypothetical protein POPTR_013G001800 [Populus trichocarpa]
Potri.013G006600	alkaline/neutral invertase A, mitochondrial [Populus trichocarpa]
Potri.013G014400	bidirectional sugar transporter SWEET16 [Populus trichocarpa]
Potri.013G019900	flavin-containing monooxygenase FMO GS-OX-like 4 [Populus trichocarpa]
Potri.013G021600	F-box protein At1g55000 [Populus trichocarpa]
Potri.013G023000	hypothetical protein POPTR_013G023000 [Populus trichocarpa]
Potri.013G023200	peroxisomal adenine nucleotide carrier 1 isoform X1 [Populus trichocarpa]
Potri.013G028200	autophagy-related protein 18h isoform X2 [Populus trichocarpa]
Potri.013G055300	uncharacterized protein LOC7489655 isoform X1 [Populus trichocarpa]
Potri.013G061800	5-methyltetrahydropteroyltriglutamate--homocysteine methyltransferase 1 [Populus trichocarpa]
Potri.013G062000	uncharacterized protein LOC7482367 [Populus trichocarpa]
Potri.013G068900	unknown [Populus trichocarpa]
Potri.013G081200	LBD family protein [Populus trichocarpa]
Potri.013G083400	potassium transporter 2 [Populus trichocarpa]
Potri.013G094900	phytolongin Phyl1.1 [Populus trichocarpa]
Potri.013G105900	patellin-3 [Populus trichocarpa]
Potri.013G107700	FT-interacting protein 1 [Populus trichocarpa]
Potri.013G117900	uncharacterized protein At1g03900 [Populus trichocarpa]
Potri.013G123500	acyl-coenzyme A oxidase 3, peroxisomal-like [Populus alba]
Potri.013G130000	probable serine/threonine-protein kinase At1g54610 [Populus trichocarpa]
Potri.013G130300	uncharacterized protein LOC18104623 [Populus trichocarpa]
Potri.013G130400	mannan endo-1,4-beta-mannosidase 2 [Populus trichocarpa]
Potri.013G130500	uncharacterized protein LOC18104625 [Populus trichocarpa]
Potri.013G150400	frataxin, mitochondrial [Populus trichocarpa]
Potri.013G150500	zinc finger protein CONSTANS-LIKE 1 [Populus trichocarpa]
Potri.013G156100	PREDICTED: uncharacterized protein LOC105123222 [Populus euphratica]
Potri.013G156200	LOB domain-containing protein 15 isoform X2 [Populus trichocarpa]
Potri.014G000800	organic cation/carnitine transporter 7 isoform X1 [Populus trichocarpa]
Potri.014G014300	U-box domain-containing protein 30 [Populus trichocarpa]
Potri.014G016400	U-box domain-containing protein 4 [Populus trichocarpa]
Potri.014G019100	uncharacterized protein LOC18104804 isoform X1 [Populus trichocarpa]
Potri.014G024100	probable cysteine protease RD21B [Populus trichocarpa]
Potri.014G024400	probable inactive receptor kinase At5g67200 [Populus trichocarpa]
Potri.014G040600	probable 1-acyl-sn-glycerol-3-phosphate acyltransferase 4 [Populus trichocarpa]
Potri.014G042000	peroxisomal membrane protein 11A [Populus trichocarpa]
Potri.014G045500	putative dual specificity protein phosphatase DSP8 [Populus trichocarpa]
Potri.014G056600	Function unknown	hypothetical protein Potri.014G056600 [Populus trichocarpa]
Potri.014G066600	protein GRAVITROPIC IN THE LIGHT 1 [Populus trichocarpa]
Potri.014G068200	transketolase, chloroplastic [Populus trichocarpa]
Potri.014G069200	probable protein S-acyltransferase 14 [Populus trichocarpa]
Potri.014G074700	phospholipase D gamma 1 [Populus trichocarpa]
Potri.014G076300	F-box protein At4g00755 [Populus trichocarpa]
Potri.014G077800	zinc finger CCCH domain-containing protein 48 [Populus trichocarpa]
Potri.014G077900	uncharacterized protein LOC7496935 [Populus trichocarpa]
Potri.014G080500	unknown [Populus trichocarpa]
Potri.014G082100	AT-hook motif nuclear-localized protein 9 [Populus trichocarpa]
Potri.014G082400	serine/threonine-protein kinase BSK3 [Populus trichocarpa]
Potri.014G088600	protein BPS1, chloroplastic [Populus trichocarpa]
Potri.014G090300	WRKY transcription factor 22 [Populus trichocarpa]
Potri.014G092400	UDP-D-xylose:L-fucose alpha-1,3-D-xylosyltransferase MGP4 isoform X1 [Populus trichocarpa]
Potri.014G095700	protein ENHANCED DISEASE RESISTANCE 4 isoform X1 [Populus trichocarpa]
Potri.014G096100	hydroquinone glucosyltransferase [Populus trichocarpa]
Potri.014G100300	uncharacterized protein LOC7486779 [Populus trichocarpa]
Potri.014G110400	unknown [Populus trichocarpa]
Potri.014G114700	S-adenosylmethionine synthase 1 [Populus trichocarpa]
Potri.014G115600	shaggy-related protein kinase alpha-like [Populus trichocarpa]
Potri.014G128500	LOW QUALITY PROTEIN: blue-light photoreceptor PHR2 [Populus trichocarpa]
Potri.014G130000	phytochrome A-associated F-box protein [Populus trichocarpa]
Potri.014G132300	autophagy-related protein 18a [Populus trichocarpa]
Potri.014G138800	probable glutathione peroxidase 4 [Populus trichocarpa]
Potri.014G147700	Energy production and conversion	probable aldo-keto reductase 2 [Populus trichocarpa]
Potri.014G156000	uncharacterized protein LOC7462067 isoform X1 [Populus trichocarpa]
Potri.014G160500	protein-tyrosine-phosphatase IBR5 isoform X1 [Populus trichocarpa]
Potri.014G160800	uncharacterized protein LOC7455970 [Populus trichocarpa]
Potri.014G161600	heterogeneous nuclear ribonucleoprotein 1 [Populus trichocarpa]
Potri.014G168700	hypothetical protein POPTR_014G168700 [Populus trichocarpa]
Potri.014G175200	FRIGIDA-like protein 3 [Populus trichocarpa]
Potri.014G185300	uncharacterized protein LOC18109958 [Populus trichocarpa]
Potri.015G005600	uncharacterized protein LOC7464510 isoform X1 [Populus trichocarpa]
Potri.015G009100	hypothetical protein POPTR_015G009100 [Populus trichocarpa]
Potri.015G012500	protein IQ-DOMAIN 1 isoform X2 [Populus trichocarpa]
Potri.015G017400	--
Potri.015G017500	glutamate synthase [NADH], amyloplastic isoform X1 [Populus trichocarpa]
Potri.015G034700	glutamine synthetase nodule isozyme [Populus trichocarpa]
Potri.015G039700	ras-related protein RABA6a [Populus trichocarpa]
Potri.015G042800	glycine-rich domain-containing protein 1 [Populus trichocarpa]
Potri.015G045100	Non-specific serine/threonine protein kinase / Threonine-specific protein kinase
Potri.015G049100	heparanase-like protein 1 isoform X1 [Populus trichocarpa]
Potri.015G050300	uncharacterized protein LOC7475619 isoform X1 [Populus trichocarpa]
Potri.015G058400	glycerophosphodiester phosphodiesterase GDPD6 [Populus trichocarpa]
Potri.015G073200	WAT1-related protein At3g28050 [Populus trichocarpa]
Potri.015G073600	RING-H2 finger protein ATL46 [Populus trichocarpa]
Potri.015G075100	CASP-like protein 4A3 isoform X1 [Populus trichocarpa]
Potri.015G075300	protein KINESIN LIGHT CHAIN-RELATED 3 [Populus trichocarpa]
Potri.015G086300	--
Potri.015G087100	alpha/beta hydrolase domain-containing protein 17C isoform X1 [Populus trichocarpa]
Potri.015G087200	autophagy-related protein 16 [Populus trichocarpa]
Potri.015G092200	uncharacterized protein LOC7463107 [Populus trichocarpa]
Potri.015G094700	SNF1-related protein kinase regulatory subunit gamma-1 [Populus trichocarpa]
Potri.015G098400	truncated transcription factor CAULIFLOWER D-like isoform X1 [Populus alba]
Potri.015G099700	HVA22-like protein e [Populus trichocarpa]
Potri.015G103500	hypothetical protein POPTR_015G103500 [Populus trichocarpa]
Potri.015G105300	auxin response factor 2B isoform X1 [Populus trichocarpa]
Potri.015G117600	probable E3 ubiquitin-protein ligase ARI11 [Populus trichocarpa]
Potri.015G121600	uncharacterized protein LOC7481797 isoform X1 [Populus trichocarpa]
Potri.015G125100	membrane steroid-binding protein 2-like [Populus alba]
Potri.015G132700	embryo-specific protein ATS3B [Populus trichocarpa]
Potri.015G139700	F-box/LRR-repeat protein At3g48880 isoform X2 [Populus trichocarpa]
Potri.015G142000	RHOMBOID-like protein 3 [Populus trichocarpa]
Potri.015G145400	pectin acetylesterase 9 [Populus trichocarpa]
Potri.016G000200	sodium/hydrogen exchanger 6 isoform X2 [Populus trichocarpa]
Potri.016G001000	uncharacterized protein LOC18106008 isoform X1 [Populus trichocarpa]
Potri.016G004900	serine/threonine-protein kinase D6PKL2 isoform X1 [Populus trichocarpa]
Potri.016G005100	sec14 cytosolic factor [Populus trichocarpa]
Potri.016G006200	uncharacterized protein LOC7482638 [Populus trichocarpa]
Potri.016G018900	scarecrow-like protein 23 isoform X1 [Populus trichocarpa]
Potri.016G019700	OTU domain-containing protein DDB_G0284757 isoform X1 [Populus trichocarpa]
Potri.016G020000	probable UDP-arabinose 4-epimerase 3 isoform X2 [Populus trichocarpa]
Potri.016G020100	protein PAT1 homolog 1 isoform X1 [Populus trichocarpa]
Potri.016G020600	protein PAT1 homolog 1 isoform X1 [Populus trichocarpa]
Potri.016G030900	unknown [Populus trichocarpa]
Potri.016G034800	butyrate--CoA ligase AAE11, peroxisomal [Populus trichocarpa]
Potri.016G034900	SERINE PROTEASE FAMILY S10 SERINE CARBOXYPEPTIDASE
Potri.016G037200	hypothetical protein POPTR_016G037200 [Populus trichocarpa]
Potri.016G038900	mitochondrial fission 1 protein A [Populus trichocarpa]
Potri.016G042400	uncharacterized protein LOC7483962 [Populus trichocarpa]
Potri.016G048000	myb family transcription factor PHL5-like isoform X2 [Populus alba]
Potri.016G053400	hypothetical protein POPTR_016G053400 [Populus trichocarpa]
Potri.016G056500	heat stress transcription factor B-3 [Populus trichocarpa]
Potri.016G066200	hypothetical protein POPTR_016G066200 [Populus trichocarpa]
Potri.016G070700	PREDICTED: mediator of RNA polymerase II transcription subunit 27 [Populus euphratica]
Potri.016G071000	exocyst complex component EXO70A1 isoform X2 [Populus trichocarpa]
Potri.016G071700	uncharacterized protein LOC7488102 [Populus trichocarpa]
Potri.016G072500	uncharacterized protein LOC7469958 [Populus trichocarpa]
Potri.016G087000	uncharacterized protein LOC7465304 [Populus trichocarpa]
Potri.016G089000	probable E3 ubiquitin-protein ligase LOG2 [Populus trichocarpa]
Potri.016G091100	phenylalanine ammonia-lyase [Populus trichocarpa]
Potri.016G104900	serine/threonine-protein kinase ATG1c [Populus trichocarpa]
Potri.016G110900	uncharacterized protein LOC18106298 [Populus trichocarpa]
Potri.016G111000	probable anion transporter 3, chloroplastic [Populus trichocarpa]
Potri.016G115300	E3 ubiquitin-protein ligase AIRP2 isoform X1 [Populus trichocarpa]
Potri.016G119600	pentatricopeptide repeat-containing protein At2g30780 [Populus trichocarpa]
Potri.016G136400	probable serine/threonine-protein kinase PBL1 [Populus trichocarpa]
Potri.016G136500	B3 domain-containing transcription repressor VAL2 [Populus trichocarpa]
Potri.016G141900	suppressor protein SRP40 [Populus trichocarpa]
Potri.016G143000	protein LURP-one-related 8 [Populus trichocarpa]
Potri.017G000300	methylenetetrahydrofolate reductase 2 [Populus trichocarpa]
Potri.017G010200	mitogen-activated protein kinase homolog NTF4 [Populus trichocarpa]
Potri.017G011400	RNA POLYMERASE II SUBUNIT 5-MEDIATING PROTEIN NNX3
Potri.017G012500	RNA polymerase II subunit 5-mediating protein homolog isoform X1 [Populus trichocarpa]
Potri.017G013700	ethylene-responsive transcription factor 9 [Populus trichocarpa]
Potri.017G014100	probable aminotransferase TAT2 [Populus trichocarpa]
Potri.017G026200	uncharacterized protein LOC18106879 isoform X2 [Populus trichocarpa]
Potri.017G027700	protein ENHANCED DISEASE RESISTANCE 2-like [Populus trichocarpa]
Potri.017G027900	PRA1 family protein D [Populus trichocarpa]
Potri.017G042200	hypothetical protein POPTR_017G042200 [Populus trichocarpa]
Potri.017G051600	polyadenylate-binding protein 2 [Populus trichocarpa]
Potri.017G053800	similar to Probable DNA primase large subunit
Potri.017G055000	receptor like protein kinase S.2 [Populus trichocarpa]
Potri.017G059300	serine hydroxymethyltransferase 4 [Populus trichocarpa]
Potri.017G059400	adenosylhomocysteinase [Populus trichocarpa]
Potri.017G063000	uncharacterized protein At2g33490 isoform X1 [Populus trichocarpa]
Potri.017G070200	glucose-6-phosphate 1-dehydrogenase, cytoplasmic [Populus trichocarpa]
Potri.017G072300	RING-H2 finger protein ATL46 [Populus trichocarpa]
Potri.017G074400	inactive LRR receptor-like serine/threonine-protein kinase BIR2 [Populus trichocarpa]
Potri.017G088700	chorismate mutase 1, chloroplastic [Populus trichocarpa]
Potri.017G100100	E3 ubiquitin-protein ligase At3g02290 [Populus trichocarpa]
Potri.017G106900	6-phosphogluconate dehydrogenase, decarboxylating 3 [Populus trichocarpa]
Potri.017G107600	F-box/FBD/LRR-repeat protein At1g13570 [Populus trichocarpa]
Potri.017G108700	PREDICTED: eukaryotic translation initiation factor 5B-like isoform X1 [Populus euphratica]
Potri.017G115200	uncharacterized protein LOC18099490 [Populus trichocarpa]
Potri.017G130700	Posttranslational modification, protein turnover, chaperones	PREDICTED: 15.7 kDa heat shock protein, peroxisomal [Populus euphratica]
Potri.017G138900	phytoene synthase 2, chloroplastic [Populus trichocarpa]
Potri.017G146200	glutaminyl-peptide cyclotransferase isoform X3 [Populus trichocarpa]
Potri.017G148100	E3 ubiquitin-protein ligase SINA-like 7 [Populus trichocarpa]
Potri.018G000600	uncharacterized protein LOC7490511 [Populus trichocarpa]
Potri.018G001800	serine/threonine-protein kinase STY13 [Populus trichocarpa]
Potri.018G009300	probable xyloglucan glycosyltransferase 5 [Populus trichocarpa]
Potri.018G013400	uncharacterized protein At1g32220, chloroplastic [Populus trichocarpa]
Potri.018G017100	probable folate-biopterin transporter 2 isoform X1 [Populus trichocarpa]
Potri.018G017800	hypothetical protein POPTR_018G017800 [Populus trichocarpa]
Potri.018G020900	probable CCR4-associated factor 1 homolog 6 [Populus trichocarpa]
Potri.018G022200	aspartate aminotransferase, chloroplastic [Populus trichocarpa]
Potri.018G027100	uncharacterized protein LOC7465389 [Populus trichocarpa]
Potri.018G029200	adenine nucleotide transporter BT1, chloroplastic/mitochondrial [Populus trichocarpa]
Potri.018G035400	uncharacterized protein LOC7458989 isoform X2 [Populus trichocarpa]
Potri.018G043600	exosome complex exonuclease RRP46 homolog isoform X1 [Populus trichocarpa]
Potri.018G059300	--
Potri.018G062700	probable polygalacturonase [Populus trichocarpa]
Potri.018G064200	uncharacterized protein LOC7490527 [Populus trichocarpa]
Potri.018G069700	inositol oxygenase 2 [Populus trichocarpa]
Potri.018G078700	PTHR31791:SF10 - FRIGIDA-LIKE PROTEIN 1-RELATED
Potri.018G082900	peroxisomal fatty acid beta-oxidation multifunctional protein AIM1 [Populus trichocarpa]
Potri.018G084900	protein phosphatase 2C and cyclic nucleotide-binding/kinase domain-containing protein isoform X1 [Populus trichocarpa]
Potri.018G104800	SHIKIMATE O-HYDROXYCINNAMOYLTRANSFERASE
Potri.018G107600	BTB/POZ domain-containing protein At2g24240 [Populus trichocarpa]
Potri.018G108500	CBL-interacting serine/threonine-protein kinase 6 [Populus trichocarpa]
Potri.018G114300	hypothetical protein POPTR_018G114300 [Populus trichocarpa]
Potri.018G114700	E3 ubiquitin-protein ligase RLIM isoform X2 [Populus trichocarpa]
Potri.018G115100	probable protein phosphatase 2C 27 isoform X1 [Populus trichocarpa]
Potri.018G120400	putative protein TPRXL [Populus trichocarpa]
Potri.018G121100	protein PHOX1 [Populus trichocarpa]
Potri.018G123100	actin-related protein 2/3 complex subunit 3 isoform X2 [Populus trichocarpa]
Potri.018G129200	cucumber peeling cupredoxin [Populus trichocarpa]
Potri.018G130100	uncharacterized protein LOC7470093 [Populus trichocarpa]
Potri.018G130500	CBL-interacting serine/threonine-protein kinase 24 isoform X1 [Populus trichocarpa]
Potri.018G130800	EIN3-binding F-box protein 1 [Populus trichocarpa]
Potri.018G132300	GALACTURONOKINASE
Potri.018G137000	hypothetical protein DKX38_028902 [Salix brachista]
Potri.018G141200	similar to expressed protein in Arabidopsis thaliana
Potri.018G143100	uncharacterized protein LOC7490502 isoform X1 [Populus trichocarpa]
Potri.018G151300	uncharacterized protein LOC18107900 [Populus trichocarpa]
Potri.019G018100	phosphoenolpyruvate carboxylase kinase 2 [Populus trichocarpa]
Potri.019G019800	uncharacterized protein LOC18109149 isoform X1 [Populus trichocarpa]
Potri.019G029800	hypothetical protein POPTR_019G029800 [Populus trichocarpa]
Potri.019G031700	U11/U12 small nuclear ribonucleoprotein 65 kDa protein [Populus trichocarpa]
Potri.019G035200	uncharacterized protein LOC7491040 isoform X2 [Populus trichocarpa]
Potri.019G036100	ethylene-responsive transcription factor RAP2-11 [Populus trichocarpa]
Potri.019G038200	Tetrahydropteroylglutamate-homocysteine transmethylase
Potri.019G053200	zinc finger CCCH domain-containing protein ZFN-like isoform X1 [Populus trichocarpa]
Potri.019G076900	uncharacterized protein LOC18108463 isoform X1 [Populus trichocarpa]
Potri.019G078000	hypothetical protein D5086_0000116800 [Populus alba]
Potri.019G079500	patellin-1 [Populus trichocarpa]
Potri.019G081500	transcription factor MYB8 [Populus trichocarpa]
Potri.019G085800	sucrose transport protein SUC8 [Populus trichocarpa]
Potri.019G111700	uncharacterized protein LOC112325231 isoform X2 [Populus trichocarpa]
Potri.019G118400	equilibrative nucleotide transporter 3 [Populus trichocarpa]
Potri.019G131500	probable inactive receptor kinase At5g58300 isoform X1 [Populus trichocarpa]
Potri.019G133400	calcium uniporter protein 6, mitochondrial isoform X1 [Populus trichocarpa]
T021500	S-locus glycoprotein domain (S_locus_glycop)
T058100	CBS DOMAIN-CONTAINING PROTEIN CBSX6
T076000	ZINC KNUCKLE (CCHC-TYPE) FAMILY PROTEIN
T081600	--
T091700	MACROPHAGE MIGRATION INHIBITORY FACTOR RELATED
T143600	ZINC FINGER FYVE DOMAIN CONTAINING PROTEIN
T163400	NON-LYSOSOMAL GLUCOSYLCERAMIDASE
T168300	uridylyltransferase / Uridylyl removing enzyme

## Sheet: Table S9
Supplementary table S9: gene ID and functional annotation of the greenyellow module
Gene id	NR_annotation
Potri.001G012300	putative E3 ubiquitin-protein ligase LIN-2 [Populus trichocarpa]
Potri.001G026900	PH, RCC1 and FYVE domains-containing protein 1 [Populus trichocarpa]
Potri.001G030000	peptidyl-prolyl cis-trans isomerase CYP22 isoform X1 [Populus trichocarpa]
Potri.001G047200	pentatricopeptide repeat-containing protein At1g76280 isoform X1 [Populus trichocarpa]
Potri.001G049600	--
Potri.001G050000	glutathione reductase, chloroplastic isoform X1 [Populus trichocarpa]
Potri.001G051900	3-ketoacyl-CoA thiolase 2, peroxisomal [Populus trichocarpa]
Potri.001G055400	uncharacterized protein LOC18094511 [Populus trichocarpa]
Potri.001G082600	hypothetical protein Potri.001G082600 [Populus trichocarpa]
Potri.001G089900	uncharacterized protein At4g10930 isoform X1 [Populus trichocarpa]
Potri.001G090100	--
Potri.001G112300	ubiquitin carboxyl-terminal hydrolase MINDY-2 isoform X2 [Populus trichocarpa]
Potri.001G116600	uncharacterized protein LOC18094412 isoform X3 [Populus trichocarpa]
Potri.001G117200	cullin-1 isoform X1 [Populus trichocarpa]
Potri.001G119000	lipid transfer-like protein VAS isoform X1 [Populus trichocarpa]
Potri.001G125100	hypothetical protein Potri.001G125100 [Populus trichocarpa]
Potri.001G126700	8-amino-7-oxononanoate synthase isoform X1 [Populus trichocarpa]
Potri.001G141800	--
Potri.001G143200	acetylornithine deacetylase [Populus trichocarpa]
Potri.001G143800	AP-2 complex subunit mu isoform X1 [Populus trichocarpa]
Potri.001G161500	uncharacterized protein LOC18094658 [Populus trichocarpa]
Potri.001G162100	uncharacterized protein LOC118039084 isoform X1 [Populus alba]
Potri.001G164300	auxin-responsive protein SAUR50 [Populus trichocarpa]
Potri.001G164700	chaperone protein DnaJ isoform X1 [Populus trichocarpa]
Potri.001G179500	protein SYS1 homolog [Populus trichocarpa]
Potri.001G189800	transcription factor MYBS3 isoform X1 [Populus trichocarpa]
Potri.001G192300	hypothetical protein Potri.001G192300 [Populus trichocarpa]
Potri.001G192400	methyl-CPG-binding domain 10
Potri.001G193700	RWD domain-containing protein 1 isoform X1 [Populus trichocarpa]
Potri.001G195600	--
Potri.001G195900	uncharacterized protein LOC18094810 [Populus trichocarpa]
Potri.001G201000	protein ROOT HAIR DEFECTIVE 3 isoform X1 [Populus trichocarpa]
Potri.001G211300	pentatricopeptide repeat-containing protein At1g10910, chloroplastic isoform X1 [Populus trichocarpa]
Potri.001G220600	UBP1-associated protein 2A [Populus trichocarpa]
Potri.001G221000	protein CIA1 [Populus trichocarpa]
Potri.001G225100	4-diphosphocytidyl-2-C-methyl-D-erythritol kinase, chloroplastic/chromoplastic [Populus trichocarpa]
Potri.001G230600	F-box/kelch-repeat protein SKIP25 [Populus trichocarpa]
Potri.001G233900	BTB/POZ domain-containing protein At5g60050 [Populus trichocarpa]
Potri.001G234700	protein SODIUM POTASSIUM ROOT DEFECTIVE 2 [Populus trichocarpa]
Potri.001G241100	hypothetical protein Potri.001G241100 [Populus trichocarpa]
Potri.001G251300	HSP20-like chaperones superfamily protein
Potri.001G252000	protein O-glucosyltransferase 1 [Populus trichocarpa]
Potri.001G271800	translation initiation factor eIF-2B subunit gamma [Populus trichocarpa]
Potri.001G282600	hypothetical protein Potri.001G282600 [Populus trichocarpa]
Potri.001G288400	pathogenesis-related gene 1
Potri.001G289300	pyruvate kinase isozyme A, chloroplastic [Populus trichocarpa]
Potri.001G297000	probable E3 ubiquitin-protein ligase RHY1A [Populus trichocarpa]
Potri.001G300400	reticulon-like protein B11 [Populus trichocarpa]
Potri.001G306200	aspartic proteinase nepenthesin-1 [Populus trichocarpa]
Potri.001G320300	DNA repair protein RAD50 [Populus trichocarpa]
Potri.001G322700	hypothetical protein Potri.001G322700 [Populus trichocarpa]
Potri.001G329600	uncharacterized protein LOC7495789 [Populus trichocarpa]
Potri.001G335800	glyceraldehyde-3-phosphate dehydrogenase, cytosolic [Populus trichocarpa]
Potri.001G342900	unknown [Populus trichocarpa]
Potri.001G343200	unknown [Populus trichocarpa]
Potri.001G350000	uncharacterized protein LOC7487849 [Populus trichocarpa]
Potri.001G350900	ferredoxin-thioredoxin reductase catalytic chain, chloroplastic [Populus trichocarpa]
Potri.001G356500	65-kDa microtubule-associated protein 1 [Populus trichocarpa]
Potri.001G369200	WEB family protein At5g55860 [Populus trichocarpa]
Potri.001G369300	uncharacterized protein LOC7487553 [Populus trichocarpa]
Potri.001G370900	GBF-interacting protein 1-like isoform X1 [Populus trichocarpa]
Potri.001G373200	reticulon-4-interacting protein 1, mitochondrial [Populus trichocarpa]
Potri.001G377800	coiled-coil domain-containing protein 94 homolog [Populus trichocarpa]
Potri.001G384300	protein VTE6, chloroplastic isoform X1 [Populus trichocarpa]
Potri.001G406800	--
Potri.001G423400	polyadenylate-binding protein RBP45C [Populus trichocarpa]
Potri.001G442400	protein LOL2 isoform X1 [Populus trichocarpa]
Potri.001G443000	--
Potri.001G443100	--
Potri.001G450400	Subtilase family protein
Potri.001G453500	dehydrogenase/reductase SDR family member on chromosome X isoform X1 [Populus trichocarpa]
Potri.001G455800	subtilisin-like protease SBT3.9 [Populus trichocarpa]
Potri.001G456400	protein PIN-LIKES 3 isoform X1 [Populus trichocarpa]
Potri.001G459000	Coatomer epsilon subunit
Potri.001G463900	acetylajmalan esterase [Populus trichocarpa]
Potri.001G468300	sufE-like protein 1, chloroplastic/mitochondrial [Populus trichocarpa]
Potri.001G471300	phosphatidylinositol/phosphatidylcholine transfer protein SFH13 isoform X2 [Populus trichocarpa]
Potri.002G001000	histone-lysine N-methyltransferase ATXR7 isoform X1 [Populus trichocarpa]
Potri.002G001700	tetratricopeptide repeat protein SKI3 [Populus trichocarpa]
Potri.002G001900	uncharacterized protein LOC7474536 [Populus trichocarpa]
Potri.002G002700	calvin cycle protein CP12-3, chloroplastic [Populus trichocarpa]
Potri.002G005500	probable inorganic phosphate transporter 1-9 [Populus trichocarpa]
Potri.002G005600	hypothetical protein Potri.002G005600 [Populus trichocarpa]
Potri.002G011700	nitrate regulatory gene2 protein [Populus trichocarpa]
Potri.002G012500	PREDICTED: cytokinin riboside 5'-monophosphate phosphoribohydrolase LOG5-like [Populus euphratica]
Potri.002G024700	auxin response factor 5 isoform X1 [Populus trichocarpa]
Potri.002G027300	probable 1-acylglycerol-3-phosphate O-acyltransferase isoform X1 [Populus trichocarpa]
Potri.002G032200	fatty alcohol:caffeoyl-CoA acyltransferase [Populus trichocarpa]
Potri.002G037700	U-box domain-containing protein 3 [Populus trichocarpa]
Potri.002G037900	uncharacterized protein LOC18096124 [Populus trichocarpa]
Potri.002G038000	TOM1-like protein 2 [Populus trichocarpa]
Potri.002G038200	uncharacterized protein LOC7479749 [Populus trichocarpa]
Potri.002G040600	transcription factor bHLH155 [Populus trichocarpa]
Potri.002G041800	myosin-9 isoform X2 [Populus trichocarpa]
Potri.002G041900	hypothetical protein Potri.002G041900 [Populus trichocarpa]
Potri.002G048000	protein indeterminate-domain 12 [Populus trichocarpa]
Potri.002G048200	heat stress transcription factor A-6b [Populus trichocarpa]
Potri.002G049000	protein LIFEGUARD 2 [Populus trichocarpa]
Potri.002G052000	N-terminal acetyltransferase B complex catalytic subunit NAA20 isoform X1 [Populus trichocarpa]
Potri.002G063500	type IV inositol polyphosphate 5-phosphatase 3 isoform X3 [Populus trichocarpa]
Potri.002G066600	cellulose synthase A catalytic subunit 2 [UDP-forming]-like isoform X4 [Populus alba]
Potri.002G074800	ACT domain-containing protein ACR3 isoform X1 [Populus trichocarpa]
Potri.002G081900	probable L-ascorbate peroxidase 6, chloroplastic/mitochondrial [Populus trichocarpa]
Potri.002G085700	hypothetical protein Potri.002G085700 [Populus trichocarpa]
Potri.002G087300	O-fucosyltransferase 10 isoform X2 [Populus trichocarpa]
Potri.002G090900	uncharacterized protein LOC7495127 [Populus trichocarpa]
Potri.002G097100	--
Potri.002G105400	uncharacterized protein At5g64816 [Populus trichocarpa]
Potri.002G108500	phosphoglycerate mutase-like protein 1 isoform X1 [Populus trichocarpa]
Potri.002G109100	Tetratricopeptide repeat (TPR)-like superfamily protein
Potri.002G111300	uncharacterized protein LOC7467229 [Populus trichocarpa]
Potri.002G118100	P-loop containing nucleoside triphosphate hydrolases superfamily protein
Potri.002G118400	unknown
Potri.002G118500	protein NPGR1 [Populus trichocarpa]
Potri.002G126100	abscisic acid 8'-hydroxylase 4 isoform X1 [Populus trichocarpa]
Potri.002G126800	protein TIC 22, chloroplastic [Populus trichocarpa]
Potri.002G141100	dnaJ protein homolog 2 isoform X1 [Populus trichocarpa]
Potri.002G142100	uncharacterized protein LOC7453940 [Populus trichocarpa]
Potri.002G147600	vestitone reductase [Populus trichocarpa]
Potri.002G182400	PREDICTED: NAC domain-containing protein 69-like [Populus euphratica]
Potri.002G204800	NADH dehydrogenase [ubiquinone] iron-sulfur protein 5-B isoform X2 [Populus trichocarpa]
Potri.002G205100	--
Potri.002G219200	eukaryotic translation initiation factor 1A [Populus trichocarpa]
Potri.002G219500	3-oxoacyl-[acyl-carrier-protein] synthase, mitochondrial isoform X1 [Populus trichocarpa]
Potri.002G229200	aconitate hydratase, cytoplasmic [Populus trichocarpa]
Potri.002G234000	probable aldo-keto reductase 2 [Populus trichocarpa]
Potri.002G236300	uncharacterized protein LOC7488598 [Populus trichocarpa]
Potri.002G248700	E3 ubiquitin-protein ligase CHIP [Populus trichocarpa]
Potri.002G250500	uncharacterized protein LOC7471183 isoform X1 [Populus trichocarpa]
Potri.002G253700	Protein of unknown function (DUF3741)
Potri.002G254300	myosin-6 [Populus trichocarpa]
Potri.002G256000	unknown
Potri.003G006500	MACPF domain-containing protein At4g24290 isoform X1 [Populus trichocarpa]
Potri.003G009800	cx9C motif-containing protein 4 [Populus trichocarpa]
Potri.003G014000	hypothetical protein Potri.003G014000 [Populus trichocarpa]
Potri.003G020800	patatin-like phospholipase domain-containing protein 2 [Populus trichocarpa]
Potri.003G022700	methyltransferases;nucleic acid binding
Potri.003G025500	hypothetical protein Potri.003G025500 [Populus trichocarpa]
Potri.003G029800	--
Potri.003G038800	WD-40 repeat-containing protein MSI4-like isoform X2 [Populus alba]
Potri.003G039100	PREDICTED: receptor-like serine/threonine-protein kinase ALE2 isoform X1 [Populus euphratica]
Potri.003G040900	heterogeneous nuclear ribonucleoprotein 1 [Populus trichocarpa]
Potri.003G046600	uncharacterized protein LOC7478191 isoform X1 [Populus trichocarpa]
Potri.003G048900	protein PAF1 homolog [Populus trichocarpa]
Potri.003G052700	glyoxylate/hydroxypyruvate reductase A HPR2 [Populus trichocarpa]
Potri.003G060100	cytochrome c oxidase subunit 5b-2, mitochondrial [Populus trichocarpa]
Potri.003G093000	protein TORNADO 2 [Populus trichocarpa]
Potri.003G102100	--
Potri.003G102200	--
Potri.003G102900	DNA-directed RNA polymerases I, II, and III subunit RPABC5 [Populus trichocarpa]
Potri.003G106500	beta-amylase 8 isoform X2 [Populus trichocarpa]
Potri.003G110600	uncharacterized protein LOC18097013 isoform X2 [Populus trichocarpa]
Potri.003G110900	Ubiquitin-like superfamily protein
Potri.003G120600	SPX domain-containing membrane protein At4g22990 [Populus trichocarpa]
Potri.003G125000	protein O-glucosyltransferase 1 [Populus trichocarpa]
Potri.003G125600	probable copper-transporting ATPase HMA5 [Populus trichocarpa]
Potri.003G134000	calcium-dependent protein kinase 1 [Populus trichocarpa]
Potri.003G135800	ABC transporter C family member 10 [Populus trichocarpa]
Potri.003G136800	CMP-sialic acid transporter 1 [Populus trichocarpa]
Potri.003G139700	long chain acyl-CoA synthetase 4 [Populus trichocarpa]
Potri.003G143100	bidirectional sugar transporter SWEET4 isoform X1 [Populus trichocarpa]
Potri.003G151500	uncharacterized protein At3g06530 [Populus trichocarpa]
Potri.003G152100	uncharacterized protein LOC112326894 [Populus trichocarpa]
Potri.003G152900	uncharacterized protein LOC7465362 [Populus trichocarpa]
Potri.003G159000	eukaryotic peptide chain release factor subunit 1-3 [Populus trichocarpa]
Potri.003G164100	coiled-coil domain-containing protein SCD2 isoform X2 [Populus trichocarpa]
Potri.003G167500	PREDICTED: uncharacterized protein LOC105123173 [Populus euphratica]
Potri.003G168800	sphingosine-1-phosphate lyase-like isoform X1 [Populus alba]
Potri.003G169200	uncharacterized protein LOC7481210 isoform X1 [Populus trichocarpa]
Potri.003G169700	MADS-box protein FLOWERING LOCUS C isoform X1 [Populus trichocarpa]
Potri.003G169800	K-box region and MADS-box transcription factor family protein
Potri.003G170000	MADS-box transcription factor 14 isoform X1 [Populus trichocarpa]
Potri.003G170200	MADS-box protein FLOWERING LOCUS C [Populus trichocarpa]
Potri.003G173200	meiosis-specific protein ASY1 [Populus trichocarpa]
Potri.003G178300	--
Potri.003G180900	aquaporin NIP6-1 isoform X2 [Populus trichocarpa]
Potri.003G187000	methionine gamma-lyase
Potri.003G187100	methionine gamma-lyase
Potri.003G201700	protein trichome birefringence-like 38 [Populus trichocarpa]
Potri.003G203000	uncharacterized protein LOC7462769 [Populus trichocarpa]
Potri.003G205500	zinc finger A20 and AN1 domain-containing stress-associated protein 8 [Populus trichocarpa]
Potri.003G208900	--
Potri.003G213500	--
Potri.003G217000	protein YLS3 [Populus trichocarpa]
Potri.003G217300	uncharacterized protein LOC7463586 [Populus trichocarpa]
Potri.004G003000	1-aminocyclopropane-1-carboxylate oxidase [Populus trichocarpa]
Potri.004G006300	--
Potri.004G011800	--
Potri.004G012000	hypothetical protein Potri.004G012000 [Populus trichocarpa]
Potri.004G012900	transcription termination factor MTERF8, chloroplastic [Populus trichocarpa]
Potri.004G018800	cytochrome P450 77A1 [Populus trichocarpa]
Potri.004G019500	beta-glucosidase 46 [Populus trichocarpa]
Potri.004G019700	beta-glucosidase 46 isoform X1 [Populus trichocarpa]
Potri.004G041000	CBS domain-containing protein CBSX5 [Populus trichocarpa]
Potri.004G041300	--
Potri.004G053300	nudix hydrolase 22, chloroplastic isoform X1 [Populus trichocarpa]
Potri.004G063500	hypothetical protein Potri.004G063500 [Populus trichocarpa]
Potri.004G068800	--
Potri.004G075100	uncharacterized aarF domain-containing protein kinase 1 [Populus trichocarpa]
Potri.004G079100	ferric reduction oxidase 2 [Populus trichocarpa]
Potri.004G092100	ATP-dependent Clp protease proteolytic subunit 3, chloroplastic [Populus trichocarpa]
Potri.004G101700	14-3-3-like protein A [Populus trichocarpa]
Potri.004G104900	uncharacterized protein LOC7494557 isoform X1 [Populus trichocarpa]
Potri.004G111500	kanadaptin [Populus trichocarpa]
Potri.004G112800	malate dehydrogenase, chloroplastic [Populus trichocarpa]
Potri.004G112900	bHLH family protein [Populus trichocarpa]
Potri.004G127200	unknown [Populus trichocarpa]
Potri.004G137000	protein DYAD isoform X2 [Populus trichocarpa]
Potri.004G143100	probable carboxylesterase 5 [Populus trichocarpa]
Potri.004G157100	glucose-1-phosphate adenylyltransferase large subunit 1 [Populus trichocarpa]
Potri.004G163200	ubiquitin fusion degradation protein 1 homolog isoform X2 [Populus alba]
Potri.004G167200	5'-methylthioadenosine/S-adenosylhomocysteine nucleosidase 1 isoform X1 [Populus trichocarpa]
Potri.004G187200	HSP20-like chaperones superfamily protein
Potri.004G187400	18.1 kDa class I heat shock protein [Populus trichocarpa]
Potri.004G191000	inactive protein RESTRICTED TEV MOVEMENT 2 [Populus trichocarpa]
Potri.004G191100	--
Potri.004G196200	uncharacterized protein LOC18098060 isoform X1 [Populus trichocarpa]
Potri.004G204600	protein LAZ1 isoform X1 [Populus trichocarpa]
Potri.004G205200	uncharacterized protein D5086_0000244430 [Populus alba]
Potri.004G212700	LOW QUALITY PROTEIN: helicase protein MOM1 [Populus trichocarpa]
Potri.004G217300	uncharacterized protein LOC18098258 [Populus trichocarpa]
Potri.004G236600	conserved oligomeric Golgi complex subunit 6 [Populus trichocarpa]
Potri.005G003400	serine/threonine-protein kinase haspin homolog [Populus trichocarpa]
Potri.005G003900	TMV resistance protein N isoform X2 [Populus trichocarpa]
Potri.005G013000	acyl-CoA-binding domain-containing protein 4 isoform X1 [Populus trichocarpa]
Potri.005G014000	vicilin-like seed storage protein At2g18540 isoform X1 [Populus trichocarpa]
Potri.005G014100	hypothetical protein Potri.005G014100 [Populus trichocarpa]
Potri.005G017200	KNOTTED1-like homeobox gene 6
Potri.005G019100	GTP-binding protein SAR1A [Populus trichocarpa]
Potri.005G037000	sugar transporter ERD6-like 3 isoform X1 [Populus trichocarpa]
Potri.005G041000	probable protein S-acyltransferase 17 isoform X2 [Populus trichocarpa]
Potri.005G046800	acyltransferase-like protein At1g54570, chloroplastic [Populus trichocarpa]
Potri.005G050900	uncharacterized protein LOC18098945 [Populus trichocarpa]
Potri.005G055000	hypothetical protein Potri.005G055000 [Populus trichocarpa]
Potri.005G055900	protein WVD2-like 2 isoform X1 [Populus trichocarpa]
Potri.005G057300	probable serine/threonine-protein kinase WNK7 isoform X2 [Populus trichocarpa]
Potri.005G058500	SEUSS transcriptional co-regulator
Potri.005G075600	CMP-sialic acid transporter 5 [Populus trichocarpa]
Potri.005G088700	GEM-like protein 7 [Populus trichocarpa]
Potri.005G115800	probable LL-diaminopimelate aminotransferase, chloroplastic [Populus trichocarpa]
Potri.005G116800	NAC family protein [Populus trichocarpa]
Potri.005G121100	uncharacterized protein LOC18099262 [Populus trichocarpa]
Potri.005G125700	probable protein phosphatase 2C 80 isoform X1 [Populus trichocarpa]
Potri.005G139700	hypothetical protein Potri.005G139700 [Populus trichocarpa]
Potri.005G150000	--
Potri.005G150600	--
Potri.005G160200	LOW QUALITY PROTEIN: chaperone protein dnaJ 1, mitochondrial [Populus trichocarpa]
Potri.005G170100	unknown
Potri.005G174900	uncharacterized protein LOC7469138 isoform X1 [Populus trichocarpa]
Potri.005G175900	prolyl-tRNA synthetase associated domain-containing protein 1 [Populus trichocarpa]
Potri.005G183400	bifunctional riboflavin kinase/FMN phosphatase [Populus trichocarpa]
Potri.005G185400	2-oxoisovalerate dehydrogenase subunit alpha 1, mitochondrial [Populus trichocarpa]
Potri.005G187300	bidirectional sugar transporter SWEET1 [Populus trichocarpa]
Potri.005G210700	uncharacterized protein LOC7464682 [Populus trichocarpa]
Potri.005G215100	protein indeterminate-domain 12 [Populus trichocarpa]
Potri.005G230400	hypothetical protein Potri.005G230400, partial [Populus trichocarpa]
Potri.005G241700	synaptotagmin-2 [Populus trichocarpa]
Potri.006G001100	probable galacturonosyltransferase 4 isoform X2 [Populus trichocarpa]
Potri.006G004000	phosphatidylinositol/phosphatidylcholine transfer protein SFH9 isoform X1 [Populus trichocarpa]
Potri.006G004200	cellulose synthase like E1
Potri.006G018100	--
Potri.006G031700	4-alpha-glucanotransferase DPE2 [Populus trichocarpa]
Potri.006G034000	hypothetical protein Potri.006G034000 [Populus trichocarpa]
Potri.006G040500	CDPK-related kinase 7 isoform X1 [Populus trichocarpa]
Potri.006G047800	hypothetical protein Potri.006G047800 [Populus trichocarpa]
Potri.006G054400	TRF-like 10
Potri.006G057200	transcription factor bHLH48 [Populus trichocarpa]
Potri.006G068400	hypothetical protein Potri.006G068400 [Populus trichocarpa]
Potri.006G069800	embryo-specific protein ATS3A [Populus trichocarpa]
Potri.006G070900	uncharacterized protein LOC7474706 [Populus trichocarpa]
Potri.006G073700	--
Potri.006G079600	probable serine/threonine-protein kinase PBL17 isoform X2 [Populus trichocarpa]
Potri.006G106900	transcription factor SCREAM2 isoform X3 [Populus trichocarpa]
Potri.006G107900	MACPF domain-containing protein CAD1 [Populus trichocarpa]
Potri.006G113000	uncharacterized protein LOC18100038 [Populus trichocarpa]
Potri.006G113100	serine/threonine-protein phosphatase PP1 isoform X2 [Populus trichocarpa]
Potri.006G115000	pleiotropic drug resistance protein 2 [Populus trichocarpa]
Potri.006G115600	uncharacterized protein LOC18100065 [Populus trichocarpa]
Potri.006G117300	uncharacterized protein LOC18100083 isoform X1 [Populus trichocarpa]
Potri.006G118700	cactin [Populus trichocarpa]
Potri.006G120700	probable ethanolamine kinase isoform X1 [Populus trichocarpa]
Potri.006G122100	transcription factor MYB27 isoform X2 [Populus trichocarpa]
Potri.006G126300	uncharacterized protein LOC18100175 [Populus trichocarpa]
Potri.006G138500	auxin response factor 19 isoform X3 [Populus trichocarpa]
Potri.006G145900	formin-like protein 14 [Populus trichocarpa]
Potri.006G147800	hypothetical protein Potri.006G147800 [Populus trichocarpa]
Potri.006G159800	ubiquitin-conjugating enzyme 37
Potri.006G179100	putative GDP-L-fucose synthase 2 [Populus trichocarpa]
Potri.006G192300	--
Potri.006G193700	homeobox-leucine zipper protein HAT14 [Populus trichocarpa]
Potri.006G208400	probable F-box protein At2g36090 [Populus trichocarpa]
Potri.006G209400	--
Potri.006G210900	uncharacterized protein LOC7491931 [Populus trichocarpa]
Potri.006G216300	suppressor protein SRP40 [Populus trichocarpa]
Potri.006G218500	rhamnogalacturonate lyase B [Populus trichocarpa]
Potri.006G220200	P-type ATPase of Arabidopsis 2
Potri.006G222500	mechanosensitive ion channel protein 10 isoform X1 [Populus trichocarpa]
Potri.006G226800	HSF family protein [Populus trichocarpa]
Potri.006G230200	calcineurin B-like protein 10 [Populus trichocarpa]
Potri.006G245200	uncharacterized protein LOC7495731 [Populus trichocarpa]
Potri.006G249000	uncharacterized protein LOC7471568 [Populus trichocarpa]
Potri.006G273600	--
Potri.006G279500	Protein kinase protein with adenine nucleotide alpha hydrolases-like domain
Potri.007G002800	uncharacterized protein LOC7497755 isoform X1 [Populus trichocarpa]
Potri.007G007600	squalene epoxidase 3 isoform X1 [Populus trichocarpa]
Potri.007G010600	GPI ethanolamine phosphate transferase 2 isoform X1 [Populus trichocarpa]
Potri.007G019900	bZIP transcription factor 11 [Populus trichocarpa]
Potri.007G026400	succinate dehydrogenase [ubiquinone] flavoprotein subunit 1, mitochondrial [Populus trichocarpa]
Potri.007G031400	calcium uniporter protein 2, mitochondrial [Populus trichocarpa]
Potri.007G040100	peptidyl-prolyl cis-trans isomerase CYP40-like [Populus alba]
Potri.007G047100	probable 2-oxoglutarate-dependent dioxygenase At3g50210 [Populus trichocarpa]
Potri.007G072500	porphobilinogen deaminase, chloroplastic [Populus trichocarpa]
Potri.007G093200	uncharacterized protein LOC7490210 isoform X1 [Populus trichocarpa]
Potri.007G097600	PREDICTED: transcription factor bHLH96-like isoform X1 [Populus euphratica]
Potri.007G104300	protein trichome birefringence-like 14 [Populus trichocarpa]
Potri.007G115000	MADS-box protein JOINTLESS isoform X2 [Populus trichocarpa]
Potri.007G118300	dynamin-related protein 3A [Populus trichocarpa]
Potri.007G133800	uncharacterized GPI-anchored protein At1g61900 isoform X1 [Populus trichocarpa]
Potri.007G137300	DDB1- and CUL4-associated factor 13 [Populus trichocarpa]
Potri.007G137800	Tyrosine transaminase family protein
Potri.007G140400	BTB/POZ and TAZ domain-containing protein 3 [Populus trichocarpa]
Potri.007G142200	uncharacterized protein LOC18100829 [Populus trichocarpa]
Potri.007G146700	hypothetical protein Potri.007G146700 [Populus trichocarpa]
Potri.008G003800	uncharacterized protein LOC7497774 isoform X2 [Populus trichocarpa]
Potri.008G006600	--
Potri.008G008500	CYCLIN A3;4
Potri.008G008600	CYCLIN A3;4
Potri.008G012100	uncharacterized protein LOC7490870 [Populus trichocarpa]
Potri.008G020200	argininosuccinate synthase, chloroplastic [Populus trichocarpa]
Potri.008G020400	iron-sulfur assembly protein IscA-like 1, mitochondrial [Populus trichocarpa]
Potri.008G021100	diphosphomevalonate decarboxylase MVD2, peroxisomal [Populus trichocarpa]
Potri.008G023700	hypothetical protein Potri.008G023700 [Populus trichocarpa]
Potri.008G033900	putative receptor-like protein kinase At3g47110 [Populus trichocarpa]
Potri.008G035600	vacuolar protein-sorting-associated protein 33 homolog isoform X1 [Populus trichocarpa]
Potri.008G036100	--
Potri.008G045900	leukotriene A-4 hydrolase homolog [Populus trichocarpa]
Potri.008G053500	CASP-like protein 4C1 [Populus trichocarpa]
Potri.008G064900	protein SRC2 homolog [Populus trichocarpa]
Potri.008G070600	clathrin heavy chain 1 [Populus trichocarpa]
Potri.008G083500	--
Potri.008G085500	BTB/POZ domain-containing protein At1g50280 [Populus trichocarpa]
Potri.008G086200	--
Potri.008G099900	hypothetical protein Potri.008G099900 [Populus trichocarpa]
Potri.008G101800	LOW QUALITY PROTEIN: dnaJ homolog subfamily C member 14 [Populus trichocarpa]
Potri.008G104500	probable enoyl-CoA hydratase 1, peroxisomal isoform X1 [Populus trichocarpa]
Potri.008G111800	uncharacterized protein LOC7485935 isoform X1 [Populus trichocarpa]
Potri.008G112000	transcription factor BIM2 isoform X1 [Populus trichocarpa]
Potri.008G118100	hypothetical protein DKX38_012855 [Salix brachista]
Potri.008G123300	zinc finger protein BRUTUS isoform X1 [Populus trichocarpa]
Potri.008G125700	E3 ubiquitin-protein ligase RHA2A [Populus trichocarpa]
Potri.008G132300	putative receptor-like protein kinase At4g00960 [Populus trichocarpa]
Potri.008G133500	cysteine-rich repeat secretory protein 12 isoform X2 [Populus trichocarpa]
Potri.008G142500	protein indeterminate-domain 5, chloroplastic [Populus trichocarpa]
Potri.008G149000	uncharacterized protein LOC7471497 isoform X2 [Populus trichocarpa]
Potri.008G163400	--
Potri.008G168000	uncharacterized protein At4g14342 isoform X1 [Populus trichocarpa]
Potri.008G172500	3-isopropylmalate dehydratase large subunit, chloroplastic-like [Populus alba]
Potri.008G174500	myosin-6 isoform X1 [Populus trichocarpa]
Potri.008G175400	endoplasmic reticulum metallopeptidase 1 [Populus trichocarpa]
Potri.008G178000	lipoxygenase 6, chloroplastic [Populus trichocarpa]
Potri.008G179100	uncharacterized protein LOC7480931 [Populus trichocarpa]
Potri.008G190500	uncharacterized protein LOC7473228 isoform X1 [Populus trichocarpa]
Potri.008G191800	transcription factor MYB1R1 [Populus trichocarpa]
Potri.008G194500	--
Potri.008G196300	DNAJ heat shock N-terminal domain-containing protein
Potri.008G201400	endo-1,3;1,4-beta-D-glucanase isoform X1 [Populus trichocarpa]
Potri.008G203100	basic 7S globulin 2 [Populus trichocarpa]
Potri.008G204700	uncharacterized protein LOC7481638 [Populus trichocarpa]
Potri.008G213400	protein DEHYDRATION-INDUCED 19 homolog 4 [Populus trichocarpa]
Potri.008G215100	anaphase-promoting complex subunit 7 isoform X2 [Populus trichocarpa]
Potri.008G225600	Mediator complex, subunit Med10
Potri.008G225700	ARM repeat superfamily protein
Potri.009G004100	pheophorbide a oxygenase, chloroplastic [Populus trichocarpa]
Potri.009G010800	cytokinin riboside 5'-monophosphate phosphoribohydrolase LOG1 [Populus trichocarpa]
Potri.009G013700	--
Potri.009G013800	uncharacterized protein LOC7489336 [Populus trichocarpa]
Potri.009G014500	homeobox-leucine zipper protein REVOLUTA [Populus trichocarpa]
Potri.009G019300	uncharacterized protein LOC7491108 [Populus trichocarpa]
Potri.009G039900	hypothetical protein Potri.009G039800 [Populus trichocarpa]
Potri.009G041600	zinc finger CCCH domain-containing protein 49 [Populus trichocarpa]
Potri.009G047300	mitochondrial fission 1 protein A [Populus trichocarpa]
Potri.009G049400	magnesium-chelatase subunit ChlD, chloroplastic [Populus trichocarpa]
Potri.009G068000	heat stress transcription factor B-4d [Populus trichocarpa]
Potri.009G069900	non-specific phospholipase C2 isoform X1 [Populus trichocarpa]
Potri.009G080700	peptide methionine sulfoxide reductase B5 [Populus trichocarpa]
Potri.009G097100	probable LRR receptor-like serine/threonine-protein kinase IRK [Populus trichocarpa]
Potri.009G100000	--
Potri.009G100800	methylcrotonoyl-CoA carboxylase beta chain, mitochondrial [Populus trichocarpa]
Potri.009G102000	protein CYPRO4 [Populus trichocarpa]
Potri.009G109800	cold-regulated 413 plasma membrane protein 1 [Populus trichocarpa]
Potri.009G115900	uncharacterized protein LOC7464032 isoform X7 [Populus trichocarpa]
Potri.009G135600	uncharacterized protein LOC7472113 [Populus trichocarpa]
Potri.009G139000	DDB1- and CUL4-associated factor 8 isoform X5 [Populus trichocarpa]
Potri.009G140200	coiled-coil domain-containing protein 124 [Populus trichocarpa]
Potri.009G147800	deoxynucleoside triphosphate triphosphohydrolase SAMHD1 homolog [Populus trichocarpa]
Potri.009G147900	18.1 kDa class I heat shock protein [Populus trichocarpa]
Potri.009G148000	18.1 kDa class I heat shock protein [Populus trichocarpa]
Potri.009G150500	BTB/POZ domain-containing protein At3g44820 [Populus trichocarpa]
Potri.009G164900	uncharacterized protein LOC7474905 [Populus trichocarpa]
Potri.009G167600	RNA-binding protein 48 isoform X1 [Populus trichocarpa]
Potri.009G169200	uncharacterized protein LOC7481680 [Populus trichocarpa]
Potri.010G002900	cytosolic purine 5'-nucleotidase isoform X2 [Populus trichocarpa]
Potri.010G004700	DEAD-box ATP-dependent RNA helicase 50 [Populus trichocarpa]
Potri.010G006300	phospholipase D zeta 1 isoform X2 [Populus trichocarpa]
Potri.010G025000	heat shock factor-binding protein 1 [Populus trichocarpa]
Potri.010G027600	protein DMP2 [Populus trichocarpa]
Potri.010G034600	protein PTST homolog 2, chloroplastic isoform X2 [Populus trichocarpa]
Potri.010G037500	stress-response A/B barrel domain-containing protein HS1 [Populus trichocarpa]
Potri.010G041000	uncharacterized protein At4g28440 [Populus trichocarpa]
Potri.010G046500	plant intracellular Ras-group-related LRR protein 3 [Populus trichocarpa]
Potri.010G051900	ALBINO3-like protein 1, chloroplastic isoform X1 [Populus trichocarpa]
Potri.010G060800	uncharacterized protein LOC18102811 isoform X1 [Populus trichocarpa]
Potri.010G063100	small acidic protein 1 [Populus trichocarpa]
Potri.010G069100	long-chain-alcohol oxidase FAO1 [Populus trichocarpa]
Potri.010G076600	probable complex I intermediate-associated protein 30 [Populus trichocarpa]
Potri.010G079100	uncharacterized protein LOC7498048 [Populus trichocarpa]
Potri.010G100300	--
Potri.010G104200	unknown [Populus trichocarpa]
Potri.010G121600	probable protein phosphatase 2C 15 [Populus alba]
Potri.010G122200	zinc finger protein BRUTUS isoform X1 [Populus trichocarpa]
Potri.010G123500	endonuclease 2 [Populus trichocarpa]
Potri.010G126000	uncharacterized protein LOC7466902 [Populus trichocarpa]
Potri.010G139800	cytochrome P450, family 72, subfamily A, polypeptide 9
Potri.010G148400	unknown [Populus trichocarpa]
Potri.010G151100	--
Potri.010G157500	ubiquinone biosynthesis protein COQ4 homolog, mitochondrial [Populus trichocarpa]
Potri.010G162900	uncharacterized protein LOC7492908 [Populus trichocarpa]
Potri.010G168100	(R)-mandelonitrile lyase-like isoform X1 [Populus trichocarpa]
Potri.010G178500	--
Potri.010G206100	uncharacterized protein LOC18102726 isoform X1 [Populus trichocarpa]
Potri.010G223100	ubiquitin-like protein 5 [Populus trichocarpa]
Potri.010G226600	vacuolar protein-sorting-associated protein 33 homolog [Populus trichocarpa]
Potri.010G228800	kow domain-containing transcription factor 1
Potri.010G233100	PREDICTED: mRNA cap guanine-N7 methyltransferase 2 isoform X1 [Populus euphratica]
Potri.010G234000	pre-mRNA-processing ATP-dependent RNA helicase PRP5 [Populus trichocarpa]
Potri.010G237300	hippocampus abundant transcript-like protein 1 isoform X1 [Populus trichocarpa]
Potri.011G000400	uncharacterized protein LOC18111282 [Populus trichocarpa]
Potri.011G001900	AT hook motif-containing protein
Potri.011G011000	Ribosomal protein L4/L1 family
Potri.011G011100	KNOX/ELK homeobox transcription factor
Potri.011G016500	Phosphofructokinase family protein
Potri.011G022400	tropinone reductase-like 3 [Populus trichocarpa]
Potri.011G033400	receptor kinase 3
Potri.011G039800	universal stress protein PHOS32 isoform X3 [Populus trichocarpa]
Potri.011G054200	uncharacterized protein ECU03_1610 [Populus trichocarpa]
Potri.011G054600	P-loop containing nucleoside triphosphate hydrolases superfamily protein
Potri.011G062300	peroxidase 19 [Populus trichocarpa]
Potri.011G063300	nudix hydrolase 15, mitochondrial [Populus trichocarpa]
Potri.011G072100	aquaporin NIP1-2 [Populus trichocarpa]
Potri.011G080000	transcription factor bHLH144 [Populus trichocarpa]
Potri.011G090300	--
Potri.011G090400	--
Potri.011G090800	unknown [Populus trichocarpa x Populus deltoides]
Potri.011G092200	serine/threonine-protein phosphatase PP-X isozyme 2 isoform X1 [Populus trichocarpa]
Potri.011G094200	uncharacterized protein LOC7471880 [Populus trichocarpa]
Potri.011G097700	histone acetyltransferase KAT6B [Populus trichocarpa]
Potri.011G102100	SH2 domain-containing protein A isoform X1 [Populus trichocarpa]
Potri.011G114100	uncharacterized protein LOC7462306 [Populus trichocarpa]
Potri.011G126800	myosin-2 [Populus trichocarpa]
Potri.011G126900	uncharacterized protein LOC7460856 [Populus trichocarpa]
Potri.011G136100	SMAD/FHA domain-containing protein
Potri.011G138700	uncharacterized protein LOC7470954 isoform X1 [Populus trichocarpa]
Potri.011G139100	heat shock 70 kDa protein 16 isoform X1 [Populus trichocarpa]
Potri.011G142000	uncharacterized protein LOC7482989 isoform X1 [Populus trichocarpa]
Potri.011G147000	protein FATTY ACID EXPORT 4, chloroplastic isoform X1 [Populus trichocarpa]
Potri.011G150500	caffeic acid 3-O-methyltransferase 1 [Populus trichocarpa]
Potri.011G151800	palmitoyl-monogalactosyldiacylglycerol delta-7 desaturase, chloroplastic isoform X1 [Populus trichocarpa]
Potri.011G152100	palmitoyl-monogalactosyldiacylglycerol delta-7 desaturase, chloroplastic [Populus trichocarpa]
Potri.011G167500	amino acid permease 7
Potri.011G168300	phosphatidylinositol/phosphatidylcholine transfer protein SFH13 isoform X2 [Populus trichocarpa]
Potri.012G009000	30S ribosomal protein, putative
Potri.012G022600	growth-regulating factor 4 [Populus trichocarpa]
Potri.012G026400	30S ribosomal protein, putative
Potri.012G040200	protein indeterminate-domain 16 [Populus trichocarpa]
Potri.012G043600	K+ uptake permease 6
Potri.012G052600	peroxin 3
Potri.012G053200	TMV resistance protein N [Populus trichocarpa]
Potri.012G055100	zinc finger protein BRUTUS isoform X2 [Populus trichocarpa]
Potri.012G063400	isoaspartyl peptidase/L-asparaginase 1 [Populus trichocarpa]
Potri.012G064900	--
Potri.012G065000	transcription factor BIM1 isoform X1 [Populus trichocarpa]
Potri.012G067000	DNA annealing helicase and endonuclease ZRANB3 isoform X1 [Populus trichocarpa]
Potri.012G069300	HVA22-like protein a [Populus trichocarpa]
Potri.012G074100	--
Potri.012G077800	rac-like GTP-binding protein ARAC8 [Populus trichocarpa]
Potri.012G078600	uncharacterized protein LOC18103775 [Populus trichocarpa]
Potri.012G085700	protein NBR1 homolog isoform X2 [Populus trichocarpa]
Potri.012G096000	--
Potri.012G096500	PREDICTED: UPF0235 protein At5g63440 [Populus euphratica]
Potri.012G105800	dual specificity protein phosphatase PHS1 isoform X1 [Populus trichocarpa]
Potri.012G110400	gamma-glutamyl hydrolase 2 [Populus trichocarpa]
Potri.012G123500	hypothetical protein Potri.012G123500 [Populus trichocarpa]
Potri.012G127000	hypothetical protein Potri.012G127000 [Populus trichocarpa]
Potri.012G129600	65-kDa microtubule-associated protein 3 isoform X1 [Populus trichocarpa]
Potri.012G136900	DNA-directed RNA polymerases II, IV and V subunit 6A isoform X1 [Populus trichocarpa]
Potri.013G000700	hypothetical protein Potri.013G000700 [Populus trichocarpa]
Potri.013G013100	F-box/LRR-repeat protein 3 isoform X1 [Populus trichocarpa]
Potri.013G017300	REF/SRPP-like protein At3g05500 [Populus trichocarpa]
Potri.013G020100	non-functional pseudokinase ZED1 [Populus trichocarpa]
Potri.013G025000	nuclear transcription factor Y subunit C-3 [Populus trichocarpa]
Potri.013G033900	kinesin-like protein KIN-14U isoform X1 [Populus trichocarpa]
Potri.013G041500	heat shock protein 70 (Hsp 70) family protein
Potri.013G048100	histone-lysine N-methyltransferase SUVR4 isoform X2 [Populus trichocarpa]
Potri.013G050700	hypothetical protein Potri.013G050700 [Populus trichocarpa]
Potri.013G051100	unknown [Populus trichocarpa]
Potri.013G051200	protein PIR isoform X1 [Populus trichocarpa]
Potri.013G059800	general negative regulator of transcription subunit 3 isoform X1 [Populus trichocarpa]
Potri.013G072700	unknown [Populus trichocarpa]
Potri.013G078100	uncharacterized protein LOC7493899 [Populus trichocarpa]
Potri.013G080700	Peptidyl-tRNA hydrolase II (PTH2) family protein
Potri.013G082000	protein SMG9 [Populus trichocarpa]
Potri.013G094800	probable inactive tRNA-specific adenosine deaminase-like protein 3 isoform X1 [Populus trichocarpa]
Potri.013G099200	uncharacterized protein LOC18104355 [Populus trichocarpa]
Potri.013G099600	uncharacterized protein LOC18104350 isoform X1 [Populus trichocarpa]
Potri.013G115400	protein-tyrosine-phosphatase PTP1 isoform X1 [Populus trichocarpa]
Potri.013G126600	uncharacterized protein LOC18104586 isoform X3 [Populus trichocarpa]
Potri.013G128000	Transducin/WD40 repeat-like superfamily protein
Potri.013G147100	--
Potri.013G152900	exocyst complex component EXO70B1 [Populus trichocarpa]
Potri.013G158900	--
Potri.014G006000	heptahelical transmembrane protein 4 [Populus trichocarpa]
Potri.014G008900	heptahelical protein 4
Potri.014G010000	protein BRICK 1 [Populus trichocarpa]
Potri.014G010100	probable cytosolic oligopeptidase A [Populus trichocarpa]
Potri.014G018700	acyl-CoA-binding domain-containing protein 3 [Populus trichocarpa]
Potri.014G027900	uncharacterized protein LOC18104881 [Populus trichocarpa]
Potri.014G031600	B3 domain-containing protein At5g42700 [Populus trichocarpa]
Potri.014G040700	pathogenesis-related protein 5 [Populus trichocarpa]
Potri.014G060900	vesicle-associated protein 1-2 [Populus trichocarpa]
Potri.014G063300	disease resistance protein (TIR-NBS-LRR class), putative
Potri.014G080000	(+)-neomenthol dehydrogenase [Populus trichocarpa]
Potri.014G086100	uncharacterized protein LOC7494092 [Populus trichocarpa]
Potri.014G092500	uncharacterized protein LOC7492745 isoform X1 [Populus trichocarpa]
Potri.014G106200	metal tolerance protein 1 [Populus trichocarpa]
Potri.014G118800	hypothetical protein Potri.014G118800 [Populus trichocarpa]
Potri.014G126100	ethylene-responsive transcription factor ERF071 [Populus trichocarpa]
Potri.014G127900	mediator of RNA polymerase II transcription subunit 28 [Populus trichocarpa]
Potri.014G150300	ras-related protein RABA5d [Populus trichocarpa]
Potri.014G165000	hypothetical protein Potri.014G165000 [Populus trichocarpa]
Potri.014G169100	indole-3-glycerol phosphate synthase, chloroplastic [Populus trichocarpa]
Potri.014G173900	peroxin 13
Potri.014G176200	--
Potri.014G181400	uncharacterized protein LOC7463402 [Populus trichocarpa]
Potri.015G003200	uncharacterized protein LOC118043954 [Populus alba]
Potri.015G014000	uncharacterized protein LOC7464549 isoform X1 [Populus trichocarpa]
Potri.015G015000	--
Potri.015G017100	hypothetical protein Potri.015G017100 [Populus trichocarpa]
Potri.015G022400	dihydrofolate synthetase isoform X1 [Populus trichocarpa]
Potri.015G027300	reticulon-like protein B1 [Populus trichocarpa]
Potri.015G027600	ABC transporter G family member 4 [Populus trichocarpa]
Potri.015G028400	E3 ubiquitin-protein ligase RING1 [Populus trichocarpa]
Potri.015G049000	SNAP25 homologous protein SNAP33 [Populus trichocarpa]
Potri.015G058900	protein LONGIFOLIA 1 [Populus trichocarpa]
Potri.015G069800	formin-like protein 4 [Populus trichocarpa]
Potri.015G069900	--
Potri.015G075200	serine/threonine-protein kinase HT1 isoform X2 [Populus trichocarpa]
Potri.015G078300	uncharacterized protein LOC118057484 [Populus alba]
Potri.015G078800	tryptophan biosynthesis 1
Potri.015G079000	uncharacterized protein LOC7453775 isoform X1 [Populus trichocarpa]
Potri.015G084600	probable serine/threonine-protein kinase WNK3 [Populus trichocarpa]
Potri.015G088900	DNA-(apurinic or apyrimidinic site) lyase [Populus trichocarpa]
Potri.015G090800	probable ubiquitin-like-specific protease 2A isoform X2 [Populus trichocarpa]
Potri.015G092500	mitochondrial pyruvate carrier 1 [Populus trichocarpa]
Potri.015G094100	uncharacterized protein LOC7454703 isoform X2 [Populus trichocarpa]
Potri.015G106600	mitochondrial import inner membrane translocase subunit PAM16 like 2 isoform X2 [Populus trichocarpa]
Potri.015G121200	squalene epoxidase 3
Potri.015G122800	chaperonin 60 subunit alpha 2, chloroplastic isoform X1 [Populus trichocarpa]
Potri.015G123200	chaperonin 60 subunit alpha 2, chloroplastic [Populus trichocarpa]
Potri.015G123600	hypothetical protein Potri.015G123600 [Populus trichocarpa]
Potri.015G142100	hypothetical protein Potri.015G142100 [Populus trichocarpa]
Potri.015G146300	uncharacterized protein LOC18105897 [Populus trichocarpa]
Potri.016G000800	uncharacterized WD repeat-containing protein C2A9.03 [Populus trichocarpa]
Potri.016G001200	protein PHR1-LIKE 3 isoform X1 [Populus trichocarpa]
Potri.016G002300	probable galactinol--sucrose galactosyltransferase 2 [Populus trichocarpa]
Potri.016G002900	hypothetical protein Potri.016G002900 [Populus trichocarpa]
Potri.016G006100	nuclear transcription factor Y subunit B-3 [Populus trichocarpa]
Potri.016G009500	calcium-transporting ATPase 12, plasma membrane-type [Populus trichocarpa]
Potri.016G010700	--
Potri.016G019500	putative F-box/LRR-repeat protein 23 [Populus trichocarpa]
Potri.016G023800	UBP1-associated protein 2A [Populus trichocarpa]
Potri.016G034100	IQ domain-containing protein IQM3 [Populus trichocarpa]
Potri.016G043100	calcium-transporting ATPase 4, plasma membrane-type isoform X1 [Populus trichocarpa]
Potri.016G045200	metal tolerance protein C2 [Populus trichocarpa]
Potri.016G054000	--
Potri.016G058400	homeobox from Arabidopsis thaliana
Potri.016G065600	protein downstream neighbor of Son [Populus trichocarpa]
Potri.016G065700	calcium-dependent protein kinase 20 [Populus trichocarpa]
Potri.016G066800	uncharacterized protein LOC7469927 [Populus trichocarpa]
Potri.016G073400	PREDICTED: uncharacterized protein LOC105139340 [Populus euphratica]
Potri.016G074100	IAA-amino acid hydrolase ILR1-like 3 [Populus trichocarpa]
Potri.016G086500	hypothetical protein Potri.016G086500 [Populus trichocarpa]
Potri.016G088000	MLO-like protein 6 isoform X1 [Populus trichocarpa]
Potri.016G088500	zinc finger protein JACKDAW [Populus trichocarpa]
Potri.016G091700	TSL-kinase interacting protein 1 isoform X1 [Populus trichocarpa]
Potri.016G093200	transcription factor-like protein DPB [Populus trichocarpa]
Potri.016G095300	--
Potri.016G105400	7-deoxyloganetic acid glucosyltransferase [Populus trichocarpa]
Potri.016G112600	sulfoquinovosyl transferase SQD2 isoform X1 [Populus trichocarpa]
Potri.016G121900	gamma-interferon-inducible lysosomal thiol reductase [Populus trichocarpa]
Potri.016G122800	multidrug resistance-associated protein 14
Potri.016G134000	U-box domain-containing protein 16 [Populus trichocarpa]
Potri.017G007000	probable thiol methyltransferase 2 isoform X2 [Populus trichocarpa]
Potri.017G010900	mannose/glucose-specific lectin [Populus trichocarpa]
Potri.017G011900	Mannose-binding lectin superfamily protein
Potri.017G012100	Mannose-binding lectin superfamily protein
Potri.017G049200	MATH domain and coiled-coil domain-containing protein At3g58400-like [Populus trichocarpa]
Potri.017G050800	splicing factor 3B subunit 1 [Populus trichocarpa]
Potri.017G051400	--
Potri.017G054900	Calcium-binding EF-hand family protein
Potri.017G055800	purple acid phosphatase 15 [Populus trichocarpa]
Potri.017G059600	heat stress transcription factor A-5 [Populus trichocarpa]
Potri.017G059700	--
Potri.017G060100	probable acyl-activating enzyme 16, chloroplastic isoform X2 [Populus trichocarpa]
Potri.017G068600	protein NUCLEAR FUSION DEFECTIVE 6, chloroplastic/mitochondrial isoform X1 [Populus trichocarpa]
Potri.017G070300	cystinosin homolog [Populus trichocarpa]
Potri.017G083200	structural maintenance of chromosomes protein 4 [Populus trichocarpa]
Potri.017G086500	cystathionine gamma-synthase 1, chloroplastic [Populus trichocarpa]
Potri.017G087200	uncharacterized protein At5g39570 isoform X1 [Populus trichocarpa]
Potri.017G090700	membrane-anchored ubiquitin-fold protein 2 [Populus trichocarpa]
Potri.017G092600	sister chromatid cohesion protein SCC2 isoform X1 [Populus trichocarpa]
Potri.017G094000	exocyst subunit exo70 family protein E1
Potri.017G098700	protein COBRA [Populus trichocarpa]
Potri.017G098900	PREDICTED: PI-PLC X domain-containing protein At5g67130-like [Populus euphratica]
Potri.017G102300	F-box/kelch-repeat protein At5g15710 [Populus trichocarpa]
Potri.017G103700	peroxisomal 3-ketoacyl-CoA thiolase 3
Potri.017G117900	alpha/beta-Hydrolases superfamily protein
Potri.017G142700	ferric reduction oxidase 2 isoform X2 [Populus trichocarpa]
Potri.017G143200	unknown
Potri.017G150000	UDP-glycosyltransferase 88A1 [Populus trichocarpa]
Potri.017G151200	YELLOW STRIPE like 7
Potri.018G003100	L-arabinokinase [Populus trichocarpa]
Potri.018G003600	hypothetical protein Potri.018G003600 [Populus trichocarpa]
Potri.018G015300	lariat debranching enzyme [Populus trichocarpa]
Potri.018G015400	--
Potri.018G021100	hypothetical protein Potri.018G021100 [Populus trichocarpa]
Potri.018G037400	sulfite exporter TauE/SafE family protein 3 [Populus trichocarpa]
Potri.018G055300	far upstream element-binding protein 1 [Populus trichocarpa]
Potri.018G055800	ferrochelatase 1
Potri.018G062900	3-oxoacyl-[acyl-carrier-protein] synthase II, chloroplastic [Populus trichocarpa]
Potri.018G070700	acyl-protein thioesterase 2 isoform X1 [Populus trichocarpa]
Potri.018G079200	hypothetical protein Potri.018G079200 [Populus trichocarpa]
Potri.018G082600	probable protein ABIL5 isoform X2 [Populus trichocarpa]
Potri.018G090900	hypothetical protein Potri.018G090900 [Populus trichocarpa]
Potri.018G104300	multipolar spindle 1
Potri.018G114900	110 kDa U5 small nuclear ribonucleoprotein component CLO [Populus trichocarpa]
Potri.018G122300	CBL-interacting protein kinase 23
Potri.018G127900	beta-1,4-mannosyl-glycoprotein 4-beta-N-acetylglucosaminyltransferase [Populus trichocarpa]
Potri.018G128500	--
Potri.018G131500	SPX domain-containing protein 1 [Populus trichocarpa]
Potri.018G131700	heme oxygenase 1, chloroplastic isoform X1 [Populus trichocarpa]
Potri.018G136800	4,5-DOPA dioxygenase extradiol [Populus trichocarpa]
Potri.018G138100	chloride channel protein CLC-c isoform X1 [Populus trichocarpa]
Potri.018G138200	T-complex protein 1 subunit gamma [Populus trichocarpa]
Potri.018G139900	hypothetical protein Potri.018G139900 [Populus trichocarpa]
Potri.018G142700	alcohol dehydrogenase-like 1 isoform X4 [Populus trichocarpa]
Potri.019G019000	--
Potri.019G030200	uncharacterized protein LOC18108222 [Populus trichocarpa]
Potri.019G036200	ARM repeat superfamily protein
Potri.019G039700	cationic amino acid transporter 2, vacuolar [Populus trichocarpa]
Potri.019G044400	hypothetical protein Potri.019G044400 [Populus trichocarpa]
Potri.019G045600	uncharacterized protein LOC18108273 isoform X1 [Populus trichocarpa]
Potri.019G048300	uncharacterized protein LOC7469840 [Populus trichocarpa]
Potri.019G061200	probable RNA-binding protein EIF1AD [Populus trichocarpa]
Potri.019G064100	uncharacterized protein LOC18108371 isoform X1 [Populus trichocarpa]
Potri.019G092100	glucosidase 2 subunit beta [Populus trichocarpa]
Potri.019G096100	Rhodanese/Cell cycle control phosphatase superfamily protein
Potri.019G096700	hypothetical protein Potri.019G096700 [Populus trichocarpa]
Potri.019G097900	--
Potri.019G098000	Rhodanese/Cell cycle control phosphatase superfamily protein
Potri.019G098500	disease resistance-like protein DSC1 [Populus trichocarpa]
Potri.019G098700	putative disease resistance protein At4g11170 isoform X2 [Populus trichocarpa]
Potri.019G108100	hypothetical protein Potri.019G108100 [Populus trichocarpa]
Potri.019G112700	Disease resistance protein (TIR-NBS-LRR class) family
Potri.019G114300	protein kinase family protein
Potri.019G114900	Rhodanese/Cell cycle control phosphatase superfamily protein
Potri.019G120500	--
Potri.T002000	--
Potri.T004800	senescence-associated gene 101
Potri.T012700	BURP domain protein RD22 [Populus trichocarpa]
Potri.T014200	--
Potri.T019700	--
Potri.T046200	chloride channel protein CLC-c isoform X2 [Populus trichocarpa]
Potri.T060000	polyamine oxidase 4
Potri.T074800	unknown
Potri.T089500	alpha/beta-Hydrolases superfamily protein
Potri.T108800	Heavy metal transport/detoxification superfamily protein
Potri.T110900	Nse4, component of Smc5/6 DNA repair complex
Potri.T112700	Disease resistance protein (TIR-NBS-LRR class) family
Potri.T113400	--
Potri.T123300	Root hair defective 3 GTP-binding protein (RHD3)
Potri.T125900	HSP20-like chaperones superfamily protein
Potri.T128900	cysteine-rich RLK (RECEPTOR-like protein kinase) 10
Potri.T135200	F-box and associated interaction domains-containing protein
Potri.T136000	--
Potri.T137600	Bax inhibitor-1 family protein
Potri.T145400	Bifunctional inhibitor/lipid-transfer protein/seed storage 2S albumin superfamily protein
Potri.T159000	vacuoleless1 (VCL1)
Potri.T164000	Plant protein of unknown function (DUF247)
Potri.T168700	NAD(P)-binding Rossmann-fold superfamily protein
Potri.T175000	NAD(P)-binding Rossmann-fold superfamily protein
Potri.T175800	Protein of unknown function (DUF567)
ENSRNA049996969	--
ENSRNA049998151	--
ENSRNA049998236	--
ENSRNA049998379	--
novel.1028	--
novel.1029	--
novel.1045	--
novel.1063	--
novel.1104	--
novel.12	--
novel.1219	--
novel.1324	--
novel.1343	--
novel.1344	--
novel.1347	--
novel.1352	--
novel.1372	--
novel.1404	--
novel.1407	--
novel.1424	--
novel.1430	--
novel.1447	--
novel.1449	--
novel.148	--
novel.197	--
novel.292	--
novel.360	--
novel.386	--
novel.389	--
novel.441	--
novel.573	--
novel.693	--
novel.695	--
novel.697	--
novel.74	--
novel.767	--
novel.779	--
novel.822	--
novel.848	--
novel.851	--
novel.892	--
novel.950	--
novel.976	--
novel.991	--

## Sheet: Table S10
Supplementary table S10: GWAS and transcriptome results overlap gene ID and expression level
Gene id	A	AN	B	BN	C	CN	D	DN	E	EN
Potri.001G209300	70.9181	99.1439	172.14	231.814	107.815	175.779	37.6962	81.9786	31.9642	113.743
Potri.001G061800	0.256852	0.293372	0.319397	0.190231	0.272785	0.0783819	0.224431	0.116551	0.133671	0.134665
Potri.001G193300	0.986509	0.999346	1.78948	2.03941	1.26804	1.40643	1.65388	0.970221	1.60242	1.4774
Potri.001G323700	18.7727	5.84582	9.88791	9.05402	7.66206	4.06983	10.479	9.18573	5.91155	3.87461
Potri.002G091700	16.5284	10.9644	12.0547	11.4624	16.0332	11.698	13.3028	11.7132	17.2312	15.0419
Potri.002G206400	0.491251	1.00195	0.420931	0.72789	1.36618	0.961509	1.3954	1.91811	1.36387	1.14693
Potri.002G214100	2.38291	2.81938	2.47958	1.9092	1.38679	1.30049	2.58363	3.96376	2.57821	3.5203
Potri.002G233100	0.0715016	0.493843	0.187833	0.3708	0.0668634	0.114364	0.0477295	0.406268	0.265273	0.604344
Potri.003G071100	0.0293203	0.130508	0.403174	0.193262	0.307492	1.43263	0.0739422	0.153077	0.0452668	0.263001
Potri.004G086400	5.63405	6.99298	4.6498	3.99576	5.338	6.05216	3.90949	3.19849	2.21885	3.267
Potri.004G093200	1.36264	1.55817	1.67502	1.42237	0.460679	0.491741	1.08805	0.877355	0.693695	0.920389
Potri.004G093500	33.0283	39.9859	25.1311	29.2419	20.5207	17.8707	17.592	12.1901	45.1255	24.6474
Potri.004G140900	0.255285	0.341238	0.516708	0.83561	0.54779	0.849264	1.11005	1.98918	0.818778	1.54914
Potri.005G031300	0.58399	1.03109	1.6189	1.676	3.32619	2.80022	2.61941	1.13536	2.10522	2.27315
Potri.005G040700	23.9795	37.3019	42.7965	44.6205	35.8058	63.8208	21.7791	40.8833	14.3138	18.4411
Potri.005G164700	1.13686	2.25379	2.95964	3.22492	1.62765	2.30772	2.84272	2.61269	1.59904	2.6432
Potri.006G040000	17.6028	17.5742	7.6477	5.94008	7.77797	7.294	11.3001	10.6334	21.7583	12.19
Potri.006G219100	0.487503	0.635251	1.65652	2.5635	0.877569	0.615149	4.20243	2.24123	3.9994	4.40429
Potri.006G236200	0.0692938	0.223904	0.441658	0.620978	0.220403	0.357203	0.247463	0.27811	0.649321	1.4452
Potri.008G075200	9.10488	13.3625	20.4947	21.1435	20.5358	27.5818	14.7851	18.3459	20.1735	31.8989
Potri.009G067300	0.18884	0.3194	0.288211	0.485532	0.166386	0.183117	0.73901	0.427985	0.411683	0.523782
Potri.012G078100	0.646784	0.387199	0.664757	0.567493	0.965648	1.50008	0.822604	0.843219	0.480596	0.407238
Potri.012G110300	0.0714433	0.113057	1.39911	1.16098	0.45247	0.278715	1.38467	0.509713	0.665056	0.504162
Potri.014G111000	2.69506	3.32468	3.7029	4.09849	4.58314	4.90486	3.05478	3.51498	2.3185	3.98189
Potri.015G072400	8.35055	9.89448	20.1037	19.3266	12.7368	13.6873	16.8868	15.9723	15.5081	13.1552
Potri.015G072500	14.0916	18.0814	24.2662	21.2924	27.3612	41.1017	32.6368	26.0394	21.7071	30.8389
Potri.017G010600	0	0.0204847	0.206801	0.98555	0.0275846	0.0156931	0.909754	0.0552198	0.0195312	0.0395043
Potri.017G053400	3.87238	3.03976	4.04635	3.83939	3.3864	2.69626	3.22692	2.38366	4.2495	4.0888

[truncated: 1 more sheets: Table S11]
